# Supplementary material for: 18-24-month HIV-free survival as measurement of the effectiveness of prevention of mother-to-child transmission in the context of lifelong antiretroviral therapy: Results of a community-based survey
Source: PLoS One. 2020 Oct 1;15(10):e0237409. doi: 10.1371/journal.pone.0237409 (PMC7529246; doi:10.1371/journal.pone.0237409)
Supplement: S1 Data — (XLSX) [file pone.0237409.s002.xlsx]

## Sheet: data
district	catchment	q1	q2ai	q2aii	q2aiii	q2avi	q2b	q3	q6	q11_yr	q20	q21	q52	q53	q55_weight	q72	q74	q77_age	q90	q92	q94	q96	q98	q99	q106	q114	mumhivstatus	infhivstatus	death	outcome	failure	q271	q272	q273	q274	q275	q276	q2788	gestage	ancvisits	facdeliv	bf6mon	nvpsyrup	deathage	deathagegrp	onart
Maseru	Likotsi	1	0	1	1	1	99			29	1		1	2	3.1	0	1	8									0	0	0	1	0	1	0	0	0	0	0	0	1	5	1	1	0
Maseru	Likotsi	1	0	2	0	1	99	2	35	30	1		1	2	2.4	0	1	1									0	0	0	1	0	0	0	0	0	0	0	0	2	5	1	0	0
Maseru	Likotsi	1	0	1	1	1	99			27	1		1	2	3.3	0	1	12	1	1	1	2	1	1	1	1	1	0	0	1	0	1	0	1	0	0	0	0	2	5	1	1	1			1
Maseru	Likotsi	1	0	2	1	1	99			36	1		1	2	3.5	1	1										0	0	0	1	0	1	0	0	0	0	0	0	1	5	1		0
Maseru	Likotsi	1	0	2	1	1	99			28	1		1	2	2.6	0	1	12									1	0	0	1	0	0	0	0	0	0	0	0	1	2	1	1	0			0
Maseru	Likotsi	1	0	1	1	1	99			26	1		1	2	3.2	0	1	17	1	1	3	1	1	1	1	1	1	0	0	1	0	1	0	1	0	0	0	0	1	4	1	1	1			1
Maseru	Likotsi	1	0	1	1	1	99			25	1		1	2	3.2	0	1	9									0	0	0	1	0	1	0	1	0	0	0	0	1	5	1	1	0
Maseru	Likotsi	1	0	2	1	1	99			42	1		1	1	2.4	0	1	2	1	1	1	2			0	0	1	0	0	1	0	1	0	0	0	0	0	0	1	4	1	0	1			0
Maseru	Likotsi	1	0	2	1	1	99			22	1		1	2	2.9		1	2									0	0	0	1	0	1	0	0	0	0	0	0	2	3	1	0	0
Maseru	Likotsi	1	0	1	1	1	99			30	1		1	2	3.1	0	1	8	1	1	3	2	1	1	1	1	1	0	0	1	0	1	0	1	0	0	0	0	1	5	1	1	1			1
Maseru	Likotsi	1	0	2	1	1	99			18	1		1	2	3.1	0	1	14									0	0	0	1	0	1	0	0	0	0	0	0	1	4	1	1	0
Maseru	Likotsi	1	0	1	1	1	99			27	1		1	2	3.2	0	1	1									0	0	0	1	0	1	0	0	0	0	0	0	1	5	1	0	0
Maseru	Likotsi	1	0	2	1	1	99			26	1		1	2	3.4	0	1	12									0	0	0	1	0	1	0	0	0	0	0	0	2	5	1	1	0
Maseru	Likotsi	1	0	2	1	1	99			29	1		1	2	3.2	0	1	1	1	1	2	2	1	1	1	1	1		0			1	0	1	0	0	0	0	1	5	1	0	1			1
Maseru	Likotsi	1	0	1	1	1	99			30	1		1	2	3.2	0	1	14									0	0	0	1	0	1	0	0	0	0	0	0	3	4	1	1	0
Maseru	Likotsi	1	0	2	1	1	99			27	1		1	2	3	0	1	9									0	0	0	1	0	1	0	0	0	0	0	0	1	5	1	1	0
Maseru	Likotsi	1	0	2	1	1	99			22	1		1	2	3.4	0	1	13									0	0	0	1	0	1	0	1	0	0	0	0	3	3	1	1	0
Maseru	Likotsi	1	0	2	1	1	99			32	1		1	2	3.1	0	1	4									0	0	0	1	0	1	0	0	0	0	0	0	2	5	1	0	0
Maseru	Likotsi	1	0	1	1	1	99			30	1		1	2	3	0	1	2									0	0	0	1	0	1	0	1	0	0	0	0	1	5	0	0	0
Maseru	Likotsi	1	0	2	1	1	99			24	1		1	2	3.55	0	1	6									0	0	0	1	0	1	0	1	0	0	0	0	1	5	1	0	0
Maseru	Likotsi	1	0	2	1	1	99			20	1		1	2	2.75	0	1	11									0	0	0	1	0	1	0	0	0	0	0	0	1	5	1	1	0
Maseru	Likotsi	1	0	2	1	1	99			25	1		1	2	3.25	0	1	1									0	0	0	1	0	1	0	0	0	0	0	0	1	5	1	0	0
Maseru	Likotsi	1	0	1	1	1	99			45	1		1	2	3.2	0	1	23									0	0	0	1	0	1	0	0	0	0	0	0	1	5	1	1	0
Maseru	Likotsi	2	1	1	0	1	1	2	46	26	1		1	2	3.06	0	1	6									0	0	0	1	0	1	0	1	0	0	0	0			1	0	0
Maseru	Likotsi	2	1	2	0	1	2						1	2	2.98	0	1	6									8		0			0	0	0	0	0	0	0			0	0	0
Maseru	Likotsi	1	0	1	1	1	99			34	1		1	2	3.1	0	0			1	1	1	88		1	0	1	0	0	1	0	1	0	0	0	0	0	0	1	5	1	0	1			0
Maseru	Likotsi	1	0	2	1	1	99			25	1		1	2	3.34	0	1	4	1	1	3	1	1	1	1	1	1	0	0	1	0	1	0	0	0	0	0	0	3	2	1	0	1			1
Maseru	Likotsi	1	0	1	1	1	99			25	1		1	2	3.5	0	1	14									0	0	0	1	0	1	0	1	0	0	0	0	3	2	1	1	0
Maseru	Likotsi	1	0	1	1	1	99			24	1		1	2	4	0	1										1	0	0	1	0	0	0	1	0	0	0	0	4	5	0		0			0
Maseru	Likotsi	1	0	1	1	1	99			28	1		1	2	3.2	0	1	20									0	0	0	1	0	1	0	0	0	0	0	0	3	2	0	1	0
Maseru	Likotsi	1	0	2	1	1	99			27	1		1	2	2.97	0	1	20									0	0	0	1	0	1	0	0	0	0	0	0	3	1	1	1	0
Maseru	Likotsi	1	0	1	1	1	99			23	0	4	1	2	3	0	1	4	1	1	3	1	1	1	1	1	1	0	0	1	0	1	0	1	0	0	0	0	2	3	1	0	1			1
Maseru	Likotsi	1	0	1	1	1	99			34	1		1	2	3.6	0	1	6	0	1	3	1	1	1	1	1	1	0	0	1	0	1	0	1	0	0	0	0	2	2	1	0	1			1
Maseru	Likotsi	1	0	2	1	1	99			23	1		1	1	2.16	0	1	8									0	0	0	1	0	1	0	0	0	0	0	0	3	1	1	1	0
Maseru	Likotsi	1	0	2	1	1	99			27	1		1	2	3.13	0	1	20									0	0	0	1	0	0	0	0	0	0	0	0	3	5	0	1	0
Maseru	Likotsi	1	0	2	1	1	99			36	1		1	2	3.1	0	1										1	0	0	1	0	1	0	0	0	0	0	0	1	4	1		0			0
Maseru	Likotsi	1	0	2	1	1	99			26	1		1	2	3.5	1	1	22									0	0	0	1	0	1	0	1	0	0	0	0	1	5	0	1	0
Maseru	Likotsi	1	0	2	1	1	99			29	1		1	2	3.64	0	1	9	1	1	1	2			1	0	1	0	0	1	0	0	0	0	0	0	0	0	2	5	0	1	1			0
Maseru	Likotsi	1	0	1	1	1	99			25	1		1	2	3.25	0	0										0	0	0	1	0	1	0	1	0	0	0	0	1	5	1	0	0
Maseru	Likotsi	1	0	1	1	1	99			35	1		1	2	3.3	0	1	9									0	0	0	1	0	1	0	0	0	0	0	0	2	5	1	1	0
Maseru	Likotsi	1	0	2	1	1	99			30	1		1	2	2.8	0	1	18									0	0	0	1	0	1	0	0	0	0	0	0	1	5	1	1	0
Maseru	Likotsi	1	0	2	1	1	99			23	1		1	2	2.83	0	1	8									0	0	0	1	0	1	0	1	0	0	0	0	2	4	1	1	0
Maseru	Likotsi	1	0	2	1	1	99			27	1		1	2	2.8	0	1	12									0	0	0	1	0	0	0	0	0	0	0	0	3	4	1	1	0
Maseru	Likotsi	1	0	2	1	1	99			25	1		1	2	3.1	0	1	19									0	0	0	1	0	0	0	0	0	0	0	0	1	5	1	1	0
Maseru	Likotsi	1	0	2	1	1	99			20	1		1	2	3.1	0	1	6									0	0	0	1	0	0	0	0	0	0	0	0	3	3	1	0	0
Maseru	Likotsi	1	0	1	1	1	99			34	1		1	2	3.5	0	1										0	0	0	1	0	0	0	0	0	0	0	0	2	5	1		0
Maseru	Likotsi	1	0	1	1	1	99			29	1		1	2	3.9	0	1	2									0	0	0	1	0	1	0	0	0	0	0	0	1	5	1	0	0
Maseru	Likotsi	1	0	1	0	1	99	2	74	28	1		1	2	2.9	0	0		1	1	3	2	1	1	1	1	1	0	0	1	0	0	0	1	0	0	0	0	2	4	1	0	0			1
Maseru	Likotsi	1	0	2	1	1	99			25	1		1	2	3.5	0	1	18									0	0	0	1	0	1	0	0	0	0	0	0	1	5	1	1	0
Maseru	Likotsi	1	0	1	1	1	99			41	0	4	1	2	3.2	0	0		1	1	3	1	1	1	1	1	1	0	0	1	0	1	0	1	0	0	0	0	1	5	0	0	1			1
Maseru	Likotsi	1	0	1	1	1	99			38	1		1	2	3.9	0	1	11	1	1	3	1	1	1	1	1	1	0	0	1	0	1	0	1	0	0	0	0	3	3	1	1	1			1
Maseru	Likotsi	1	0	2	1	1	99			30	1		1	2	3.4	0	1	4									0	0	0	1	0	1	0	0	0	0	0	0	1	5	1	0	0
Maseru	Likotsi	1	0	1	1	1	99			24	1		1	2	4.3	0	1	6	1	0		4			1	0	1	0	0	1	0	1	0	0	0	0	0	0	1	5	1	0	1			0
Maseru	Likotsi	1	0	1	1	1	99			24	1		1	2	3.6	0	1	12									0	0	0	1	0	1	0	0	0	0	0	0	2	4	1	1	0
Maseru	Likotsi	1	0	1	1	1	99			26	1		1	2	2.8	0	1										0	0	0	1	0	1	0	0	0	0	0	0	1	5	1		0
Maseru	Likotsi	1	0	2	1	1	99			31	1		1	2	3.4	0	1	12									0	0	0	1	0	0	0	1	0	0	0	0	1	5	1	1	0
Maseru	Likotsi	1	0	1	1	1	99			25	1		1	2	2.8	0	1	8									0	0	0	1	0	1	0	0	0	0	0	0	2	4	1	1	0
Maseru	Likotsi	1	0	1	1	1	99			30	0	4	1	2	3	0	1	18	1	1	3	1	1	1	1	1	1	0	0	1	0	1	0	1	0	0	0	0	3	3	1	1	1			1
Maseru	Likotsi	1	0	1	1	1	99			25	1		1	2	2.98	0	1	6	1	1	3	2	1	1	1	1	1	0	0	1	0	1	0	1	0	0	0	0	1	5	1	0	1			1
Maseru	Likotsi	1	0	2	1	1	99			27	1		1	2	3.4	0	1	8									0	0	0	1	0	0	0	1	0	0	0	0	2	5	1	1	0
Maseru	Likotsi	1	0	2	1	1	99			28	1		1	2	2.76	0	1										0	0	0	1	0	1	0	0	0	0	0	0	3	2	1		0
Maseru	Likotsi	1	0	2	1	1	99			32	1		1	2	3.7	0	1										0	0	0	1	0	0	0	0	0	0	0	0	1	5	1		0
Maseru	Likotsi	2	1	1	1	1	1			34	1		1	2	2.6	0	1	4									0	0	0	1	0	0	0	1	0	0	0	0	2	5	1	0	0
Maseru	Likotsi	2	1	2	1	1	2						1	2	2.7	0	1	4									8		0			0	0	0	0	0	0	0			0	0	0
Maseru	Likotsi	1	0	1	1	1	99			24	1		1	2	2.1	0	1	6	1	1	3	1	1	1	1	1	1	0	0	1	0	1	0	1	0	0	0	0	1	5	1	0	1			1
Maseru	Likotsi	1	0	1	1	1	99			19	1		1	2	3.4	0	1	11									0	0	0	1	0	1	0	1	0	0	0	0	1	5	1	1	0
Maseru	Likotsi	2	1	1	1	1	1			36	1		1	1	2.1	0	1	16									0	0	0	1	0	1	0	0	0	0	0	0	2	5	1	1	0
Maseru	Likotsi	2	1	1	1	1	2						1	1	2.16	0	1	16									8		0			0	0	0	0	0	0	0			0	1	0
Maseru	Likotsi	1	0	2	1	1	99			28	1		1	2	3.3	0	1	8									0	0	0	1	0	0	0	0	0	0	0	0	1	5	1	1	0
Maseru	Likotsi	1	0	1	1	1	99			24	1		1	2	3.1	0	1	6									0	0	0	1	0	1	0	1	0	0	0	0	1	5	1	0	0
Maseru	Likotsi	1	0	1	1	1	99			33	1		1	2	2.8	0	1	9									0	0	0	1	0	0	0	0	0	0	0	0	2	5	1	1	0
Maseru	Likotsi	1	0	1	0	1	99	2	20	28	1		1	2	2.7	0	1	4	1	1	2	2	1	1	1	1	1	0	0	1	0	0	0	1	0	0	0	0	2	5	1	0	1			1
Maseru	Koro-Koro	1	0	2	0	1	99	2	57	28	1		1	2	3.8	0	1	6	1			2	1	1	1	1	1	0	0	1	0	0	0	1	0	0	0	0			1	0	1			1
Maseru	Koro-Koro	1	0	1	1	1	99			32	1		1	1	1.4	0	1										0	0	0	1	0	1	0	0	0	0	1	0	2	2	1		0
Maseru	Koro-Koro	1	0	2	1	1	99			27	1		1	2	3.4	0	1										0	0	0	1	0	1	0	0	0	0	0	0	3	3	1		0
Maseru	Likotsi	1	0	1	1	1	99			38	1		1	2	3.5	0	1	6	1	1	3	2	1	1	1	1	1	0	0	1	0	1	0	0	0	0	0	0	1	5	1	0	1			1
Maseru	Likotsi	1	0	1	1	1	99			23	0	1	1						0	0		4			1	0	1	0	0	1	0	1	0	1	0	0	0	0			1		0			0
Maseru	Likotsi	1	0	1	1	1	99			31	1		1	2	3.4	0	1	17									0	0	0	1	0	1	0	0	0	0	0	0	3	3	1	1	0
Maseru	Likotsi	1	0	2	1	1	99			20	1		1	1	2.6	0	1	6									0	0	0	1	0	1	0	0	0	0	0	0	2	5	1	0	0
Maseru	Likotsi	1	0	2	0	1	99	2	50	25	1		1	2	2.79	0	1	18		1	3	1	1	1	1	1	1	0	0	1	0	0	0	1	0	0	0	0			1	1	1			1
Maseru	Likotsi	1	0	1	1	1	99			22	1		1	2	2.7	0	1	19									0	0	0	1	0	0	0	0	0	0	0	0	2	4	1	1	0
Maseru	Likotsi	1	0	1	0	1	99	2	52	20	1		1	2	3.8	0	1	14				2			1		1	0	0	1	0	0	0	1	0	0	0	0	1	5	1	1	0			0
Maseru	Likotsi	1	0	2	1	1	99			40	1		1	2	2.1	0	1	0	1	1	3	1	1	1	0	1	1	0	0	1	0	0	0	1	0	0	0	0	2	5	1	0	1			1
Maseru	Likotsi	1	0	2	1	1	99			25	1		1	2	3.1	0	1	15									0	0	0	1	0	1	0	0	0	0	0	0	1	5	1	1	0
Maseru	Likotsi	1	0	2	0	1	99	2	51	24	1		1	2	3.1	0	1	19									0	0	0	1	0	0	0	1	0	0	0	0	2	5	1	1	0
Maseru	Likotsi	1	0	2	0	1	99	2	61	26	1		1	2	3.5	0	0										0	0	0	1	0	0	0	1	0	0	0	0			1	0	0
Maseru	Likotsi	1	0	2	1	1	99			25	1		1	2	2.3	0	1	6	0			4					1	0	0	1	0	0	0	1	0	0	0	0	3	3	1	0	0			0
Maseru	Likotsi	1	0	1	1	1	99			19	1		1	2	2.6	1	1	8									0	0	0	1	0	0	0	1	0	0	0	0	3	3	1	1	0
Maseru	Likotsi	1	0	2	1	1	99			26	1		1	2	2.1	1	1	12									0	0	0	1	0	1	0	0	0	0	0	0	2	4	1	1	0
Maseru	Likotsi	1	0	1	1	1	99			20	1		1	2	2.58	0	1										0	0	0	1	0	0	0	1	0	0	0	0	1	5	1		0
Maseru	Likotsi	1	0	1	1	1	99			20	1		1	2	3.4	0	1										0	0	0	1	0	0	0	0	0	0	0	0	2	4	0		0
Maseru	Likotsi	1	0	2	1	1	99			32	1		1	1	2.57	0	1	4	1	1	3	1	1	1			1	0	0	1	0	0	0	1	0	0	0	0	3	2	1	0	0			1
Maseru	Likotsi	1	0	2	0	1	99	2	40	38	1		1	2	2.3	0	1								1	1	1	0	0	1	0	0	0	1	0	0	0	0			1		0			0
Maseru	Likotsi	1	0	2	1	1	99			28	1		1	2	2.77	0	1	6									0	0	0	1	0	1	0	0	0	0	0	0	1	5	1	0	0
Maseru	Likotsi	1	0	2	1	1	99			26	0	1	1	2	2.88	0	1	24									8	0	0	1	0	0	0	0	0	0	0	0			1	1	0
Maseru	Likotsi	1	0	1	1	1	99			19	1		1	2	3.2	0	1	12									0	0	0	1	0	0	0	1	0	0	0	0	2	4	1	1	0
Maseru	Likotsi	1	0	2	1	1	99			27	1		1	1	2.96	0	1	20									0	0	0	1	0	1	0	0	0	0	0	0	1	5	1	1	0
Maseru	Likotsi	2	0	1	1	1	99			36	0	4	1	2	2.8	0	1	12	1	1	3	1	4	4	1	1	1	0	0	1	0	1	0	0	0	0	0	0	2	5	1	1	1			1
Maseru	Likotsi	2	0	1	0	1	99	2	36	20	87		1	2	3.2	0											8	0	0	1	0	0	0	0	0	0	0	0			1		0
Maseru	Likotsi	1	0	2	1	1	99			24	1		1	2	2.8	0	1	6									0	0	0	1	0	1	0	0	0	0	0	0	2	5	1	0	0
Maseru	Likotsi	1	0	2	1	1	99			24	1		1	2	3.92	0	1										1	0	0	1	0	1	0	0	0	0	0	0	1	5	1		0			0
Maseru	Qoaling	1	0	1	1	1	99			29	1		1	2	2.4	0	1	21									0	0	0	1	0	1	0	1	0	0	0	0	2	3	1	1	0
Maseru	Qoaling	1	0	2	1	1	99			27	1		1	2	2.8	0	1										0	0	0	1	0	1	0	0	0	0	0	0	1	5	1		0
Maseru	Qoaling	1	0	2	1	1	99			30	1		1	2	3	0	1	6	1	1	3	2	1	1	1	1	1	0	0	1	0	0	0	1	0	0	0	0	2	5	1	0	1			1
Maseru	Qoaling	1	0	1	1	1	99			25	1		1	2	3.46	0	1	3									0	0	0	1	0	1	0	0	0	0	0	0	1	5	1	0	0
Maseru	Qoaling	1	0	1	1	1	99			27	1		1	2	3	0	1	6									0	0	0	1	0	1	0	0	0	0	0	0	3	2	1	0	0
Maseru	Qoaling	1	0	2	1	1	99			25	1		1	2	3.5	1	1										0	0	0	1	0	1	0	0	0	0	0	0	2	5	1		0
Maseru	Qoaling	1	0	2	1	1	99			24	1		1	2	3.5	0	1	3									0	0	0	1	0	1	0	0	0	0	0	0	2	5	1	0	0
Maseru	Qoaling	1	0	2	1	1	99			23	1		1	1	3.3	1	1	1									0	0	0	1	0	1	0	0	0	0	0	0	3	2	1	0	0
Maseru	Qoaling	1	0	1	1	1	99			29	1		1	1	2.8	0	1					4			0	0	1	1	0	0	1	0	0	0	0	0	0	0	2	5	1		0			0
Maseru	Qoaling	1	0	1	1	1	99			26	1		1	2	3.14	0	1	19									0	0	0	1	0	1	0	0	0	0	0	0	1	5	1	1	0
Maseru	Qoaling	1	0	2	1	1	99			32	0	4	1	2	3.6	0	1	1	0	1	3	1	2	1	1	1	1	0	0	1	0	1	0	1	0	0	0	0	2	5	1	0	1			1
Maseru	Qoaling	1	0	2	1	1	99			28	1		1	2	3.2	0	1		1	1	3	2	1	1	1	1	1	0	0	1	0	1	0	0	0	0	0	0	1	5	1		1			1
Maseru	Qoaling	1	0	1	1	1	99			24	1		1	1	3.6	1	1	3	1	1	3	2	1	1	1	1	1	0	0	1	0	1	0	0	0	0	0	0	2	5	1	0	1			1
Maseru	Qoaling	1	0	2	1	1	99			41	0	4	1	2	3.26	1	1	1	1	1	3	1	1	1	1	1	1	0	0	1	0	1	0	0	0	0	0	0	1	5	1	0	1			1
Maseru	Qoaling	1	0	1	1	1	99			39	1		1	2	2.9	0	1	20									0	0	0	1	0	1	0	0	0	0	0	0			1	1	0
Maseru	Qoaling	1	0	1	1	1	99			34	0	1	1	1		0	1	12									0	0	0	1	0	1	0	0	0	0	0	0			0	1	0
Maseru	Qoaling	1	0	1	1	1	99			21	1		1	2	3.8	0	1	9									0	0	0	1	0	1	0	0	0	0	0	0	2	5	1	1	0
Maseru	Qoaling	1	0	1	1	1	99			30	1		1	2	3.1	0	1	1									1	0	0	1	0	1	0	0	0	0	0	0	1	5	1	0	0			0
Maseru	Qoaling	1	0	1	0	1	99	2	40	24	1		1	2	3.12	0	1	20									0	0	0	1	0	0	0	1	0	0	0	0	3	4	1	1	0
Maseru	Qoaling	1	0	2	1	1	99			21	1		1	2	3.26	0	1	14									0	0	0	1	0	0	0	0	0	0	0	0	2	5	0	1	0
Maseru	Qoaling	1	0	2	1	1	99			18	1		1	2	3	0	1	20									0	0	0	1	0	0	0	0	0	0	0	0	2		0	1	0
Maseru	Qoaling	1	0	2	0	1	99	2	67	26	87		1			0	1										8	0	0	1	0	0	0	0	0	0	0	0			1		0
Maseru	Qoaling	1	0	1	1	1	99			29	1		1	2	2.8	0	1	18									0	0	0	1	0	0	0	1	0	0	0	0	2	3	1	1	0
Maseru	Qoaling	1	0	1	1	1	99			20	1		1	2	3.2	0	1	12									0	0	0	1	0	0	0	0	0	0	0	0	3	3	1	1	0
Maseru	Qoaling	1	0	2	1	1	99			23	1		1	2	2.48	0	1	13									0	0	0	1	0	1	0	0	0	0	0	0	1	5	1	1	0
Maseru	Qoaling	1	0	1	1	1	99			36	1		1	2	3.5	0	1	20									0	0	0	1	0	1	0	0	0	0	0	0	2	5	1	1	0
Maseru	Qoaling	1	0	1	1	1	99			23	1		1	1		0	1	18									0	0	0	1	0	1	0	0	0	0	0	0	1	3	0	1	0
Maseru	Qoaling	1	0	1	1	1	99			28	1		1	2	3.5	0	1	24									0	0	0	1	0	1	0	0	0	0	0	0	1	5	1	1	0
Maseru	Qoaling	1	0	2	1	1	99			20	1		1	2	3.2	0	1	14									0	0	0	1	0	0	0	0	0	0	0	0	3	3	1	1	0
Maseru	Qoaling	1	0	2	1	1	99			38	1		1	2		0	1	24									0	0	0	1	0	1	0	1	0	0	0	0	1	5	0	1	0
Maseru	Qoaling	1	0	1	1	1	99			28	0	4	1	1	1.6	0	1	12	0	1	3	1	1	1	1	1	1	0	0	1	0	1	0	1	0	0	0	0	3	5	0	1	1			1
Maseru	Qoaling	1	0	2	1	1	99			30	1		1	2	3.125	0	1										0	0	0	1	0	1	0	0	0	0	0	0	2	5	1		0
Maseru	Qoaling	1	0	1	1	1	99			32	1		1	2	3.2	0	1	20									0	0	0	1	0	1	0	0	0	0	0	0	1	5	1	1	0
Maseru	Qoaling	1	0	1	1	1	99			30	1		1	2		0	1	4	1	1	3	2			1	0	1	0	0	1	0	1	0	0	0	0	0	0	2	5	0	0	1			0
Maseru	Qoaling	1	0	1	1	1	99			32	1		1	2	3.2	0	1	18	0			4	1	1	0	0	1		0			1	0	1	1	0	0	0	4	1	0	1	0			1
Maseru	Qoaling	1	0	1	0	1	99	2	66	25	1		1	2	3.2	0	0		1								1	0	0	1	0	1	0	1	0	0	0	0			1	0	0			0
Maseru	Qoaling	1	0	1	1	1	99			29	1		1	2	2.8	0	1	9									0	0	0	1	0	0	0	0	0	0	0	0	1	5	1	1	0
Maseru	Qoaling	1	0	2	1	1	99			23	1		1	2	3.1	0	1	24									0	0	0	1	0	0	0	1	0	0	0	0	2	5	1	1	0
Maseru	Qoaling	1	0	2	1	1	99			27	1		1	2	3.3	0	1	6									0	0	0	1	0	0	0	0	0	0	0	0	2	5	1	0	0
Maseru	Qoaling	1	0	2	1	1	99			25	1		1	2	2.6	0	1	0	1	1	3	2			0	0	1	0	0	1	0	1	0	1	0	0	0	0	1	3	1	0	1			0
Maseru	Qoaling	1	0	1	1	1	99			32	1		1	2	3.4	0	1	9									0	0	0	1	0	1	0	1	0	0	0	0	1	5	1	1	0
Maseru	Qoaling	1	0	1	0	1	99	2	65	24	1		1	2	2.4	0	1	3		0		4			1	0	1	0	0	1	0	1	0	1	0	0	0	0	1	5	1	0	0			0
Maseru	Qoaling	1	0	2	1	1	99			28	1		1	1	3.8	0	1	10	1	1	3	2	1	1	1	1	1	0	0	1	0	1	0	1	0	0	0	0	1	5	1	1	1			1
Maseru	Qoaling	1	0	1	1	1	99			25	1		1	2	2.5	0	1	3									0	0	0	1	0	1	0	1	0	0	0	0	1	5	1	0	0
Maseru	Qoaling	1	0	2	0	1	99	2	53	27	1		1	2	2.6	0	0										0	0	0	1	0	0	0	1	0	0	0	0	1	5	1	0	0
Maseru	Qoaling	1	0	1	0	1	99	2	57	31	1		1	2	3.4	0	1	17									0	0	0	1	0	1	0	0	0	0	0	0	1	5	1	1	0
Maseru	Qoaling	1	0	1	1	1	99			28	1		1	2	2.9	0	1	20									0	0	0	1	0	1	0	1	0	0	0	0	1	5	1	1	0
Maseru	Qoaling	1	0	2	1	1	99			26	1		1	2	3.9	0	1	2									0	0	0	1	0	1	0	0	0	0	0	0	3	2	1	0	0
Maseru	Qoaling	1	0	1	1	1	99			30	1		1	2	3	0	1	20	1	1	3	2	1	1	1	1	1	0	0	1	0	1	0	1	0	0	0	0	4	1	0	1	0			1
Maseru	Qoaling	1	0	2	1	1	99			25	1		1	2	2.6	0	1	12	1	1	3	2	1	1	1	1	1	0	0	1	0	0	0	1	0	0	0	0	3	2	1	1	1			1
Maseru	Qoaling	1	0	2	0	1	99	2	68	33	1		1	2	3.9	0	1	19									0	0	0	1	0	1	0	1	0	0	0	0			1	1	0
Maseru	Qoaling	1	0	2	1	1	99			31	1		1	2	2.9	0	1	9									0	0	0	1	0	0	0	0	0	0	0	0	1	5	1	1	0
Maseru	Qoaling	1	0	2	1	1	99			43	1		1	2	3.2	0	1	23									0	0	0	1	0	0	0	0	0	0	0	0	3	4	1	1	0
Maseru	Qoaling	1	0	2	1	1	99			22	1		1	2	3.2	0	1	6									0	0	0	1	0	0	0	1	0	0	0	0	2	5	1	0	0
Maseru	Qoaling	1	0	1	1	1	99			34	1		1	2	3.4	0	1	12									0	0	0	1	0	1	0	1	0	0	0	0	3	3	1	1	0
Maseru	Qoaling	1	0	1	1	1	99			28	1		1	2	3.1	0	1	24									0	0	0	1	0	1	0	0	0	0	0	0			1	1	0
Maseru	Qoaling	1	0	1	1	1	99			25	1		1	2	3.5	0	1	21									0	0	0	1	0	0	0	0	0	0	0	0	1	4	1	1	0
Maseru	Qoaling	1	0	1	1	1	99			26	1		1	2	3.6	0	1	4									0	0	0	1	0	1	0	1	0	0	0	0	2	5	1	0	0
Maseru	Qoaling	1	0	2	1	1	99			35	1		1	2	3.1	0	1	1	1	1	3	1	1	1	1	1	1		0			1	1	1	0	0	0	0	2	5	1	0	1			1
Maseru	Qoaling	1	0	1	1	1	99			29	1		1	2	2.9	0	1	21									0	0	0	1	0	1	0	0	0	0	0	0	1	5	1	1	0
Maseru	Qoaling	1	0	1	1	1	99			29	1		1	2	3.1	0	1	12									0	0	0	1	0	1	0	0	0	0	0	0	2	5	1	1	0
Maseru	Qoaling	1	0	1	1	1	99			24	1		1	2	3.5	0	1	14									0	0	0	1	0	1	0	1	0	0	0	0	2	4	0	1	0
Maseru	Qoaling	1	0	1	0	1	99	2	35	28	1		1	2	4.3	0	1	6		1	3	1			1	1	1	0	0	1	0	0	0	1	0	0	0	0			1	0	1			0
Maseru	Qoaling	1	0	1	1	1	99			26	1		1	2	3.5	0	1	20									0	0	0	1	0	1	0	0	0	0	0	0	4	1	0	1	0
Maseru	Qoaling	1	0	2	1	1	99			20	1		1	2	3.1	0	1	15	0			4	1	1	0	0	1	0	0	1	0	1	0	0	0	0	0	0	2	4	0	1	0			1
Maseru	Qoaling	1	0	1	1	1	99			32	1		1	2	3.7	0	1	8									0	0	0	1	0	1	0	0	0	0	0	0	2	5	1	1	0
Maseru	Qoaling	1	0	1	0	1	99	2	55	22	1		1	2	3.6	0	1	6		1	3	2	1	1	1	1	1	0	0	1	0	0	0	1	0	0	0	0	1	5	1	0	1			1
Maseru	Qoaling	1	0	1	1	1	99			34	1		1	2	2.5	0	1	7	1	1	3	1	1	1	1	1	1	1	0	0	1	1	0	1	0	0	0	0	1	5	0	1	1			1
Maseru	Qoaling	1	0	1	1	1	99			37	1		1	2	2.6	0	1		1	1	3	1	1	1	1	1	1	0	0	1	0	1	0	0	0	0	0	0	2	4	1		1			1
Maseru	Qoaling	1	0	1	0	1	99	2	60		87		1	2	3.51	0											8	0	0	1	0	0	0	0	0	0	0	0			1		0
Maseru	Qoaling	1	0	2	1	1	99			27	1		1	2	3	0	1	12									0	0	0	1	0	0	0	1	0	0	0	0	3	3	1	1	0
Maseru	Qoaling	1	0	2	1	1	99			39	1		1	2		0	1										0	0	0	1	0	1	0	0	0	0	0	0	3	3	0		0
Maseru	Qoaling	1	0	1	1	1	99			21	1		1	2	2.8	0	1	2									0	0	0	1	0	1	0	0	0	0	0	0	2	5	1	0	0
Maseru	Qoaling	1	0	1	1	1	99			26	1		1	2	3.2	0	1	17									0	0	0	1	0	1	0	0	0	0	0	0	1	3	1	1	0
Maseru	Qoaling	1	0	1	1	1	99			24	1		1	2	2.7	0	1	15									0	0	0	1	0	0	0	0	0	0	0	0	2	4	1	1	0
Maseru	Qoaling	1	0	1	1	1	99			29	1		1	2	2.59	1	1	24									0	0	0	1	0	1	0	0	0	0	0	0	1	5	1	1	0
Maseru	Qoaling	2	1	1	1	1	1			29	1		1	2	2.94	0	1	10				4	1	1	0	0	1	0	0	1	0	0	0	1	0	0	0	0	2	4	1	1	0			1
Maseru	Qoaling	2	1	2	1	1	2						1	2	2.25	0	1	10							0	0	1	0	0	1	0	0	0	0	0	0	0	0			0	1	0			0
Maseru	St Leo	1	0	1	1	1	99			29	1		1	2	2.4	1	1	15				3	1	1	1	0	1	0	0	1	0	1	0	0	0	0	0	0	3	2	0	1	0			1
Maseru	St Leo	1	0	2	1	1	99			21	1		1	2	2.9	0	1	18									0	0	0	1	0	1	0	0	0	0	0	0	2	5	1	1	0
Maseru	St Leo	1	0	2	1	1	99			29	1		1	2	2.9	1	1	3									0	0	0	1	0	1	0	0	0	0	0	0	1	5	1	0	0
Maseru	St Leo	1	0	2	0	1	99	1	36	33	1		1	2	3.1	0	1										0	0	0	1	0	1	0	0	0	0	0	0	1		1		0
Maseru	St Leo	1	0	1	0	1	99	2	76	33	1		1	2	3.1	0	1	12									0	0	0	1	0	0	0	0	0	0	0	0			1	1	0
Maseru	St Leo	1	0	2	1	1	99			31	1		1	2	2.9	0	1										0	0	0	1	0	1	0	0	0	0	0	0	3	4	1		0
Maseru	St Leo	1	0	2	1	1	99			28	0	4	1	2	2.1	1	1	9	0	1	3	1	1	1	1	1	1	0	0	1	0	1	0	1	0	0	0	0	2	5	1	1	1			1
Maseru	St Leo	1	0	1	1	1	99			32	1		1	2	3.1	1	1	18									1	0	0	1	0	0	0	0	0	0	0	0	3	5	1	1	0			0
Maseru	St Leo	1	0	2	1	1	99			30	1		1	2	2.38	0	1	24									0	0	0	1	0	0	0	0	0	0	0	0	2	5	1	1	0
Maseru	St Leo	1	0	2	1	1	99			29	1		1	1	2.8	0	0		1	1	3	2	1	1	1	1	1	0	0	1	0	1	0	0	0	0	0	0	2	4	1	0	1			1
Maseru	St Leo	1	0	2	1	1	99			30	1		1	2	2.6	0	1	14									0	0	0	1	0	1	0	0	0	0	0	0	3	3	1	1	0
Maseru	St Leo	1	0	2	0	1	99	2	54	30	1		1	2	3.4	0	0			1	3	2	1	1			1	0	0	1	0	0	0	1	0	0	0	0	1		1	0	0			1
Maseru	St Leo	1	0	1	1	1	99			22	1		1	2	3.2	0	1	20									0	0	0	1	0	1	0	0	0	0	0	0	3	4	1	1	0
Maseru	St Leo	1	0	1	0	1	99	1	25	23	1		1	2	2.7	0	1	14									0	0	0	1	0	0	0	0	0	0	0	0			1	1	0
Maseru	St Leo	1	0	1	1	1	99			32	1		1	2	3.8	0	1	13									0	0	0	1	0	1	0	0	0	0	0	0	3	3	1	1	0
Maseru	St Leo	1	0	2	1	1	99			25	1		1	2	2	0	1	5	1	1	3	2	1	1	1	1	1	0	0	1	0	0	0	1	0	0	0	0	3	4	1	0	1			1
Maseru	St Leo	1	0	1	1	1	99			32	1		1	2	3.62	0	1	6									0	0	0	1	0	1	0	0	0	0	0	0	2	5	1	0	0
Maseru	St Leo	1	0	1	1	1	99			24	1		1	2	3.2	0	1	6									1	0	0	1	0	1	0	0	0	0	0	0	1	5	1	0	0			0
Maseru	St Leo	1	0	2	1	1	99			32	1		1	2	3.2	0	1	14									0	0	0	1	0	1	0	0	0	0	0	0	3	4	1	1	0
Maseru	St Leo	1	0	1	1	1	99			33	1		1	2	3.6	0	1	13	1	1	3	2	1	1	1	1	1	0	0	1	0	1	0	1	0	0	0	0	1	5	1	1	1			1
Maseru	St Leo	1	0	1	1	1	99			38	1		1	2	3.9	0	1	12									0	0	0	1	0	1	0	1	0	0	0	0	2	5	1	1	0
Maseru	St Leo	1	0	1	1	1	99			28	1		1	2	3.3	0	1	13									0	0	0	1	0	1	0	0	0	0	0	0	1	5	1	1	0
Maseru	St Leo	1	0	1	0	1	99	1	43	38	0	4	1	2	3.35	1	0			1	3	1	1	1	1	1	1	0	0	1	0	1	0	0	0	0	0	0			1	0	1			1
Maseru	St Leo	1	0	1	1	1	99			41	1		1	2	4.88	0	1	18									0	0	0	1	0	1	0	0	0	0	0	0	1	5	1	1	0
Maseru	St Leo	1	0	1	1	1	99			33	1		1	1	3.85	0	1	13									0	0	0	1	0	1	0	0	0	0	0	0	2	5	1	1	0
Maseru	St Leo	1	0	1	1	1	99			27	1		1	2		0	1	1									1		0			1	0	1	0	0	0	0	2	5	0	0	0			0
Maseru	St Leo	1	0	1	1	1	99			29	1		1	1	2.7	0	1	6	1	1	3	2	1	1	1	1	1	0	0	1	0	1	0	1	0	0	0	0	3	4	1	0	1			1
Maseru	St Leo	1	0	1	1	1	99			23	1		1	2	3.4	0	1	15									0	0	0	1	0	1	0	0	0	0	0	0	1	5	1	1	0
Maseru	St Leo	1	0	1	0	1	99	2	61	32	87		1	2	3.209	0	1	4		1	3	2	1	1	1	1	1	0	0	1	0	0	0	0	0	0	0	0			1	0	1			1
Maseru	St Leo	1	0	2	1	1	99			28	1		1	2	3.82	0	1	15									0	0	0	1	0	1	0	0	0	0	0	0	2	5	1	1	0
Maseru	St Leo	1	0	1	1	1	99			25	1		1	2	3.4	1	1	18				4	1	1	0	0	1	1	0	0	1	0	0	1	0	0	0	0	1	1	0	1	0			1
Maseru	St Leo	1	0	1	1	1	99			30	0	4	1	2		0	1	18	1	1	3	1	1	1	1	1	1	0	0	1	0	0	0	1	0	0	0	0	3	4	0	1	1			1
Maseru	St Leo	1	0	2	1	0	99			21	1		1	2		0	1	12									0	0	1	0	1	0	0	0	0	0	0	0	3	2	1	1	0	813	3
Maseru	St Leo	1	0	2	1	1	99			22	1		1	2	2.58	0	1	6	1	1	3	2	1	1	1	1	0	0	0	1	0	1	0	0	0	0	0	0	3	2	1	0	1
Maseru	St Leo	1	0	2	0	1	99	2	39	20	1		1	2	3.2	0	1	17									0	0	0	1	0	0	0	1	0	0	0	0	2	5	1	1	0
Maseru	St Leo	1	0	1	1	1	99			32	0	4	1	2	2.44	0	1	17	0	0		3	1	1	1	1	1	0	0	1	0	1	0	1	0	0	0	0			1	1	0			1
Maseru	St Leo	1	0	2	1	1	99			29	1		1	2	2.4	0	1	9	1	1	3	2	1	1	1	1	1	0	0	1	0	1	0	1	0	0	0	0	2	5	1	1	1			1
Maseru	St Leo	1	0	1	1	1	99			22	1		1	2	2.32	0	1	12									0	0	0	1	0	0	0	0	0	0	0	0	1	5	1	1	0
Maseru	St Leo	1	0	1	1	1	99			28	1		1	2	2.8	0	1	21									0	0	0	1	0	1	0	1	0	0	0	0	1	5	1	1	0
Maseru	St Leo	1	0	2	1	1	99			25	1		1	2	3.2	0	1	19									1	0	0	1	0	1	0	0	0	0	0	0	1	5	1	1	0			0
Maseru	St Leo	1	0	1	1	1	99			27	1		1	2	3.6	0	1	7									0	0	0	1	0	1	0	1	0	0	0	0	2	4	1	1	0
Maseru	St Leo	1	0	1	1	1	99			30	1		1	2	4.1	0	1	3									0	0	0	1	0	0	0	0	0	0	0	0			1	0	0
Maseru	St Leo	1	0	1	1	1	99			20	1		1	1	2.5	0	1	18									0	0	0	1	0	1	0	1	0	0	0	0	2	5	1	1	0
Maseru	St Leo	1	0	2	0	1	99	2	63	27	1		1	2	2.6	0	1	5									0	0	0	1	0	1	0	1	0	0	0	0			1	0	0
Maseru	St Leo	1	0	1	1	1	99			26	1		1	2	3.9	0	1	11									0	0	0	1	0	1	0	0	0	0	0	0	1	5	1	1	0
Maseru	St Leo	1	0	2	1	1	99			23	1		1	2	3.9	0	1	24									0	0	0	1	0	0	0	0	0	0	0	0	1	5	1	1	0
Maseru	St Leo	1	0	1	1	1	99			33	1		1	2	4.8	0	1	8	1	1	3	2	1	1	1	1	1	0	0	1	0	0	0	1	0	0	0	0	1	5	1	1	1			1
Maseru	St Leo	1	0	2	1	1	99			22	1		1	2	2.9	0	1	18									0	0	0	1	0	1	0	1	0	0	0	0	1	5	1	1	0
Maseru	St Leo	1	0	1	1	1	99			20	1		1	2	3.2	0	1	16									0	0	0	1	0	0	0	1	0	0	0	0	1	5	1	1	0
Maseru	St Leo	1	0	1	1	1	99			21	1		1	2	3.4	0	1	0									0	0	0	1	0	1	0	0	1	0	0	0	1	5	1	0	0
Maseru	St Leo	1	0	1	0	1	99	2	72	26	1		1	2	2.9	0	1	24									0	0	0	1	0	1	0	1	0	0	0	0	1	5	1	1	0
Maseru	St Leo	1	0	2	1	1	99			35	1		1	2	3	0	1	18	1	1	3	2	1	1	1	1	1	0	0	1	0	1	0	0	0	0	0	0	2	5	1	1	1			1
Maseru	St Leo	1	0	1	0	1	99	2	61	33	1		1	2	3.1	0	1	18									0	0	0	1	0	0	0	1	0	0	0	0	1	5	0	1	0
Maseru	St Leo	1	0	2	1	1	99			25	1		1	2	3	0	1	9									0	0	0	1	0	1	0	0	0	0	0	0	2	5	1	1	0
Maseru	St Leo	1	0	2	1	1	99			39	1		1	2	3.5	0	1	12									0	0	0	1	0	1	0	0	0	0	0	0	2	5	1	1	0
Maseru	St Leo	1	0	1	1	1	99			32	1		1	2	3.9	0	1	6	1	1	3	2	1	1	1	1	1	0	0	1	0	1	0	0	0	0	0	0	1	5	1	0	1			1
Maseru	St Leo	1	0	1	1	1	99			30	0	4	1	1	3	0	1	18	1	1	3	1	1	1	1	1	1	0	0	1	0	1	0	1	1	0	0	0	1	5	1	1	1			1
Maseru	St Leo	1	0	1	1	1	99			31	1		1	2	3	0	1	8									0	0	0	1	0	1	0	0	0	0	0	0	1	5	1	1	0
Maseru	St Leo	1	0	2	1	1	99			22	1		1	2	3.5	1	1	18									0	0	0	1	0	0	0	0	0	0	0	0	1	5	0	1	0
Maseru	St Leo	1	0	2	1	1	99			18	1		1	2	2.5	0	1	10									0	0	0	1	0	1	0	0	0	0	0	0	2	5	1	1	0
Maseru	St Leo	1	0	2	0	1	99	2	80	23	1		1	2	1.2	0	1	5									0	0	0	1	0	0	0	1	0	0	0	0	2	5	1	0	0
Maseru	St Leo	1	0	2	1	1	99			28	1		1	2	3.7	0	1	24	0			3	1	1	0	1	1	0	0	1	0	1	0	1	0	0	0	0	2	5	1	1	0			1
Maseru	St Leo	1	0	2	1	1	99			23	1		1	2	2.9	0	1	14									0	0	0	1	0	1	0	1	0	0	0	0	2	4	1	1	0
Maseru	St Leo	1	0	2	1	1	99			26	1		1	2	2.6	0	1	9	1	1	3	2	1	1	0	1	1	0	0	1	0	0	0	1	0	0	0	0	3	4	1	1	1			1
Maseru	St Leo	1	0	2	1	1	99			21	1		1	2	3.7	0	1	18									0	0	0	1	0	1	0	0	0	0	0	0	1	5	0	1	0
Maseru	St Leo	1	0	2	1	1	99			20	1		1	2	3.1	0	1	17									0	0	0	1	0	1	0	0	0	0	0	0	2	4	1	1	0
Maseru	St Leo	1	0	1	0	1	99	2	26	36	1		1	2	2.9	0	1								1	0	8	0	0	1	0	0	0	0	0	0	0	0			1		0
Maseru	St Leo	1	0	1	0	1	99	2	74	34	87		1		3.5	0	1	6							1	0	8	0	0	1	0	0	0	0	0	0	0	0			1	0	0
Maseru	St Leo	1	0	1	0	1	99	2	72	27	87		1		3.41	0	1	13							1		8	0	0	1	0	0	0	0	0	0	0	0			1	1	0
Maseru	St Leo	1	0	2	1	1	99			23	1		1	2	3.2	0	1	12	1	0		4	2	2	1	1	1	0	0	1	0	1	0	0	0	0	0	0	2	5	1	1	0			1
Maseru	St Leo	1	0	1	0	1	99	2	50	22	1		1	2	2.8	0	1	12	1	1	3	2	1	1	1	1	1	0	0	1	0	0	0	1	0	0	0	0			1	1	0			1
Maseru	St Leo	1	0	2	0	1	99	2	68	32	87		1	2	3.7	0	1	12							1		8	0	0	1	0	0	0	0	0	0	0	0			1	1	1
Maseru	St Leo	1	0	2	0	1	99	2	18	23	1		1	2	2.3	0	1	14									0	0	0	1	0	0	0	1	0	0	0	0	1	5	1	1	0
Maseru	St Leo	1	0	2	1	1	99			21	1		1	1	2.82	0	1	6	1	1	3	1	1	1	1	1	1	0	0	1	0	0	0	1	0	0	0	0	2	5	1	0	1			1
Maseru	Thaba-Bosiu	1	0	1	1	1	99			29	1		1	2	3.3	0	1	14									0	0	0	1	0	1	0	0	0	0	0	0	1	5	1	1	0
Maseru	Thaba-Bosiu	1	0	1	1	1	99			23	1		1	2	3	0	1										0	0	0	1	0	1	0	0	0	0	0	0	2	4	1		0
Maseru	Thaba-Bosiu	1	0	2	1	1	99			23	1		1	2	3.2	0	1	6									0	0	0	1	0	1	0	1	0	0	0	0	2	4	1	0	0
Maseru	Thaba-Bosiu	1	0	2	1	1	99			33	1		1	2	3.1	0	1	6									0	0	0	1	0	1	0	0	0	0	0	0	3	3	1	0	0
Maseru	Thaba-Bosiu	1	0	2	1	1	99			24	1		1	2	3	0	1	14									0	0	0	1	0	0	0	1	0	0	0	0	2	4	1	1	0
Maseru	Thaba-Bosiu	1	0	2	0	1	99	2	54	29	1		1	2	3.38	0	1	17									0	0	0	1	0	1	0	1	0	0	0	0	1	5	1	1	0
Maseru	Thaba-Bosiu	1	0	2	1	1	99			27	1		1	1	3.8	0	1										0	0	0	1	0	1	0	0	0	0	0	0	1	5	0		0
Maseru	Thaba-Bosiu	1	0	2	1	1	99			26	1		1	2	3.5	1	1	19									0	0	0	1	0	1	0	0	0	0	0	0	2	4	0	1	0
Maseru	Thaba-Bosiu	1	0	2	1	1	99			20	1		1		2.8	0	1	12									0	0	0	1	0	1	0	0	0	0	0	0	3	2	1	1	0
Maseru	Thaba-Bosiu	1	0	1	1	1	99			24	1		1	2	3.2	0	1	20									0	0	0	1	0	1	0	1	0	0	0	0	2	3	1	1	0
Maseru	Thaba-Bosiu	1	0	2	1	1	99			25	1		1	2	3.29	0	1	12									0	0	0	1	0	0	0	1	0	0	0	0	3	4	1	1	0
Maseru	Thaba-Bosiu	1	0	2	1	1	99			40	1		1	2	3	0	1	6									0	0	0	1	0	1	0	1	0	0	0	0	1	5	1	0	0
Maseru	Thaba-Bosiu	1	0	1	1	1	99			22	1		1	1	2.6	0	1	15									0	0	0	1	0	0	0	1	0	0	0	0	1	3	1	1	0
Maseru	Thaba-Bosiu	1	0	1	1	1	99			21	1		1	1	2.8	0	1	19									0	0	0	1	0	1	0	0	0	0	0	0	3	5	0	1	0
Maseru	Thaba-Bosiu	2	1	1	0	1	1	2	41	27	1		1	2	3.3	0	1	6									0	0	0	1	0	0	0	1	0	0	0	0		1	0	0	0
Maseru	Thaba-Bosiu	2	1	1	0	1	2						1	2	3.2	0	1	6									8		0			0	0	0	0	0	0	0			0	0	0
Maseru	Thaba-Bosiu	1	0	1	1	1	99			33	1		1	2	3	1	1										0	0	0	1	0	1	0	0	0	0	0	0	4	4	1		0
Maseru	Thaba-Bosiu	1	0	1	0	1	99	2	40	24	1		1	2	2.6	0	1	3									0	0	0	1	0	0	0	1	0	0	0	0	1	5	1	0	0
Maseru	Thaba-Bosiu	1	0	1	0	1	99	2	40	36	1		1	1	0.14	1	1	15	1	1	3	2	88	88	1	1	1	0	0	1	0	0	0	1	0	0	0	0		5	1	1	1			1
Maseru	Thaba-Bosiu	1	0	1	1	1	99			35	1		1	1	3.1	0	1										0	0	0	1	0	1	0	0	0	0	0	0	2	5	1		0
Maseru	Thaba-Bosiu	1	0	1	1	1	99			34	1		1	1	3.9	0	1	14									0	0	0	1	0	1	0	0	0	0	0	0	3	5	1	1	0
Maseru	Thaba-Bosiu	1	0	1	0	1	99	2	52	22	1		1	2	2.9	0	1	6									0	0	0	1	0	0	0	1	0	0	0	0	3	5	1	0	0
Maseru	Thaba-Bosiu	1	0	1	0	1	99	2	67	28	1		1	2	2.4	0	1	11	1	1		2			0	1	1	1	0	0	1	1	0	1	0	0	0	0	4	2	1	1	0			0
Maseru	Thaba-Bosiu	1	0	1	0	1	99	2	30	38	1		1	2	3.3	0	1	8	1	1	3	2	1		1	1	1	0	0	1	0	1	0	1	0	0	0	0		5	1	1	1			0
Maseru	Thaba-Bosiu	1	0	1	1	0	99			25	1		1	1	4.8	0	0										0	0	1	0	1	0	0	1	0	0	0	0	1	5	1	0	0	0	0
Maseru	Thaba-Bosiu	1	0	2	1	1	99			25	1		1	1	3.14	0	1										0	0	0	1	0	0	0	0	0	0	0	0	3	3	1		0
Maseru	Thaba-Bosiu	1	0	1	1	1	99			39	0	4	1	2	3.3	0	1	12	1	1	3	1	2	2	1	1	1	0	0	1	0	1	0	0	0	0	0	0	1	5	0	1	1			1
Maseru	Thaba-Bosiu	1	0	2	1	1	99			26	1		1	1	2.9	0	1	8									0	0	0	1	0	1	0	1	0	0	0	0	3	3	1	1	0
Maseru	Thaba-Bosiu	1	0	1	1	1	99			25	1		1	2	2.34	0	1	11									0	0	0	1	0	1	0	0	0	0	0	0	3	3	1	1	0
Maseru	Thaba-Bosiu	1	0	2	1	1	99			18	1		1	2	2.5	0	1										1		0			0	0	1	0	0	0	0	2	5	1		0			0
Maseru	Thaba-Bosiu	1	0	1	1	1	99			38	1		1	2	2.6	0	1		1	0		3	1	1	1	1	1	0	0	1	0	0	0	1	0	0	0	0	2	4	0		0			1
Maseru	Thaba-Bosiu	1	0	1	1	1	99			27	1		1	2	3.2	0	1	12									0	0	0	1	0	1	0	0	0	0	0	0	1	5	1	1	0
Maseru	Thaba-Bosiu	1	0	1	1	1	99			26	1		1	1	2.3	0	1	16									0	0	0	1	0	1	0	0	0	0	0	0	1	5	0	1	0
Maseru	Thaba-Bosiu	1	0	2	1	1	99			28	1		1	2	2	0	1	1									0	0	0	1	0	1	0	0	0	0	0	0	1	5	1	0	0
Maseru	Thaba-Bosiu	1	0	2	1	1	99			25	1		1	2	2	0	1	16									0	0	0	1	0	0	0	0	0	0	0	0	1	5	0	1	0
Maseru	Thaba-Bosiu	1	0	1	1	1	99			38	1		1	2	1	1	1	6	1			3	1	1	1	1	1	1	0	0	1	1	0	1	0	0	0	0	1	5	0	0	0			1
Maseru	Thaba-Bosiu	1	0	1	1	1	99			24	1		1	2	3.3	0	1	16									0	0	0	1	0	1	0	1	0	0	0	0	1	5	1	1	0
Maseru	Thaba-Bosiu	1	0	1	1	0	99			23	1		1	2	1	1	1	9	1			3	1	1	0	0	1		1	0	1	1	0	1	0	0	0	0	4	2	0	1	0	547	3	1
Maseru	Thaba-Bosiu	1	0	1	1	1	99			22	1		1	2	3.3	0	1	1									0	0	0	1	0	1	0	0	0	0	0	0	3	4	1	0	0
Maseru	Thaba-Bosiu	1	0	1	1	1	99			36	0	4	1	2	1	0	1	1	1	0		1	1	1	0	1	1	0	0	1	0	1	0	0	0	0	0	0	1	5	1	0	1			1
Maseru	Thaba-Bosiu	1	0	1	1	1	99			28	1		1	2	2.42	0	1	9	1	0		2	1	1		1	1	0	0	1	0	1	0	1	0	0	0	0	2	5	1	1	1			1
Maseru	Thaba-Bosiu	1	0	1	1	1	99			42	0	4	1	2	1	1	1	23	0	0		1	1	1	1	1	1	0	0	1	0	0	0	1	0	0	0	0	2	4	0	1	1			1
Maseru	Thaba-Bosiu	1	0	1	1	1	99			28	1		1	1	3.2	0	1	14									0	0	0	1	0	1	0	0	0	0	0	0	1	5	1	1	0
Maseru	Thaba-Bosiu	2	1	1	1	1	1			40	1		1	2	2.54	0	1	19									0	0	0	1	0	0	0	1	0	0	0	0	2	5	1	1	0
Maseru	Thaba-Bosiu	2	1	1	1	1	2						1	2	2.56	0	1	19									8		0			0	0	0	0	0	0	0			0	1	0
Maseru	Thaba-Bosiu	2	1	2	1	1	1			37	1		1	2	2.4	0	1										0	0	0	1	0	1	1	0	0	0	0	0	2	5	1		0
Maseru	Thaba-Bosiu	2	1	2	1	1	2						1	2	3	0	1										8		0			0	0	0	0	0	0	0			0		0
Maseru	Thaba-Bosiu	1	0	1	1	1	99			27	1		1	2	3.3	0	1	12	1	1	3	2	1	1	1	1	1	0	0	1	0	1	0	0	0	0	0	0	2	5	1	1	1			1
Maseru	Thaba-Bosiu	1	0	2	1	1	99			36	1		1	2	3.2	0	1	3	1	1	3	2	1	1	1	1	1	0	0	1	0	0	0	1	0	0	0	0	1	5	1	0	1			1
Maseru	Thaba-Bosiu	1	0	1	1	1	99			19	1		1	2	3.6	0	1										0	0	0	1	0	1	0	0	0	0	0	0	3	4	1		0
Maseru	Thaba-Bosiu	1	0	2	1	1	99			27	1		1	2	3.8	0	1										0	0	0	1	0	1	0	1	0	0	0	0	1	5	1		0
Maseru	Thaba-Bosiu	1	0	1	1	1	99			35	0	4	1	2	3	0	1	6	1	1	3	2	1	1	1	1	0	0	0	1	0	1	0	0	0	0	0	0	4	2	0	0	1
Maseru	Thaba-Bosiu	1	0	1	1	1	99			24	1		1	2	2.9	0	1										0	0	0	1	0	1	0	0	0	0	0	0	3	3	1		0
Maseru	Thaba-Bosiu	1	0	2	1	1	99			20	1		1	2	2.78	0	1	6									0	0	0	1	0	0	0	1	0	0	0	0	3	3	1	0	0
Maseru	Thaba-Bosiu	1	0	1	1	1	99			40	0	4	1	2	3.7	0	1		1	1	2	1	4	4	1	1	1	0	0	1	0	1	1	1	0	0	0	0	1	5	1		1			1
Maseru	Thaba-Bosiu	1	0	1	1	1	99			21	1		1	2	2.6	0	1	16	1	1	3	2	1	1	1	1	1	0	0	1	0	1	0	0	0	0	0	0	3	3	1	1	1			1
Maseru	Thaba-Bosiu	1	0	1	1	1	99			43	1		1	2	2.7	0	1										0	0	0	1	0	1	0	0	0	0	0	0	2	5	1		0
Maseru	Thaba-Bosiu	1	0	1	1	1	99			47	1		1	2	3.4	0	1										0	0	0	1	0	1	0	0	0	0	0	0	2	5	1		0
Maseru	Thaba-Bosiu	1	0	1	1	1	99			22	1		1	2	3.3	0	1	21									0	0	0	1	0	1	0	1	0	0	0	0	2	5	1	1	0
Maseru	Thaba-Bosiu	1	0	2	1	1	99			40	1		1	2	4.1	0	1	14									0	0	0	1	0	1	0	0	0	0	0	0	2	5	1	1	0
Maseru	Thaba-Bosiu	1	0	1	0	1	99	2	56	29	1		1	2	3.3	0	1	12									0	0	0	1	0	1	0	0	0	0	0	0	2	5	1	1	0
Maseru	Thaba-Bosiu	1	0	2	0	1	99	2	62	35	87		1	2	2.7	0	1	1		1	3	2			1	1	0	0	0	1	0	0	0	0	0	0	0	0	2	5	1	0	1
Maseru	Thaba-Bosiu	1	0	2	1	1	99			21	1		1	2	3	0	1	19									0	0	0	1	0	1	0	0	0	0	0	0	4	3	1	1	0
Maseru	Thaba-Bosiu	1	0	2	0	1	99	2	59	21	1		1	2	3.1	0	1	18									0	0	0	1	0	1	1	1	1	0	0	0	2	5	1	1	0
Maseru	Thaba-Bosiu	1	0	2	0	1	99	2	78	45	1		1	2	2.9	0	1	4									0	0	0	1	0	1	0	1	0	0	0	0	1	5	0	0	0
Maseru	Thaba-Bosiu	1	0	1	1	1	99			22	1		1	2	3.8	0	1	3									0	0	0	1	0	1	0	0	0	0	0	0	1	5	1	0	0
Maseru	Thaba-Bosiu	1	0	1	1	1	99			26	1		1	2	3.4	0	1	23									0	0	0	1	0	1	0	0	0	0	0	0	3	4	1	1	0
Maseru	Thaba-Bosiu	1	0	2	0	1	99	2	19	21	87		1	2	3	0	1	8									8		0			0	0	0	0	0	0	0			0	1	0
Maseru	Thaba-Bosiu	1	0	2	1	1	99			25	1		1		3.1	0	1	14									0	0	0	1	0	0	0	0	0	0	0	0	3	3	0	1	0
Maseru	Thaba-Bosiu	1	0	1	0	1	99	2	48	24	1		1	1	3.8	0	1	15									0	0	0	1	0	0	0	0	0	0	0	0		4	1	1	0
Maseru	Thaba-Bosiu	1	0	1	1	1	99			27	1		1	2	3.6	0	1	17									0	0	0	1	0	1	0	0	0	0	0	0	3	2	1	1	0
Maseru	Thaba-Bosiu	1	0	1	1	1	99			27	0	4	1	2	3.4	0	1	18	1	1	3	2	1	1	1	1	1	0	0	1	0	0	0	1	0	0	0	0	3	3	1	1	1			1
Maseru	Thaba-Bosiu	1	0	2	1	1	99			28	1		1	1	3.3	0	1	16									0	0	0	1	0	0	0	0	0	0	0	0	3	1	1	1	0
Maseru	Thaba-Bosiu	1	0	1	0	1	99	2	56	37	1		1		2.9	0	1	1							0		1	0	0	1	0	1	0	0	0	0	0	0		1	1	0	1			0
Maseru	Thaba-Bosiu	1	0	1	1	1	99			22	1		1	1	3.2	1	1										0	0	0	1	0	0	0	0	0	0	0	0	3	4	0		0
Maseru	Thaba-Bosiu	1	0	2	1	1	99			24	1		1	2	3.4	0	1	18	1	0		1	1	1	1	0	1	0	0	1	0	1	0	1	1	0	0	0	2	4	1	1	1			1
Maseru	Thaba-Bosiu	1	0	2	1	1	99			19	1		1		2.9	0	1	17									0	0	0	1	0	0	0	1	1	0	0	0	2	5	1	1	0
Maseru	Thaba-Bosiu	1	0	2	0	1	99	2	50	20	1		1	2	3.5	0	1	12									0	0	0	1	0	1	0	1	0	0	0	0	1	5	1	1	0
Maseru	Thaba-Bosiu	1	0	1	1	1	99			26	1		1	2	3.4	0	1	14									0	0	0	1	0	1	0	1	0	0	0	0	1	5	1	1	0
Maseru	Thaba-Bosiu	1	0	2	0	1	99	2	55	31	1		1	2	3.3	0	0								1		1	0	0	1	0	0	0	1	0	0	0	0		1	1	0	0			0
Maseru	Thaba-Bosiu	1	0	1	1	1	99			28	1		1	2	3.3	0	1	19									0	0	0	1	0	1	0	1	0	0	0	0	2	4	1	1	0
Maseru	Thaba-Bosiu	1	0	2	0	1	99	2	74	22	1		1		3.1	0	1	14									0	0	0	1	0	1	0	1	0	0	0	0	3	5	1	1	0
Maseru	Thaba-Bosiu	1	0	2	1	1	99			20	1		1		2.6	0	1	12									0	0	0	1	0	1	0	1	0	0	0	0	2	4	1	1	0
Maseru	Thaba-Bosiu	1	0	1	1	1	99			30	1		1	2	3.4	0	1	15									0	0	0	1	0	0	0	0	0	0	0	0	2	4	1	1	0
Maseru	Thaba-Bosiu	1	0	2	1	1	99			35	0	1	1		2.9	0	1	17									0	0	0	1	0	0	0	0	0	0	0	0			0	1	0
Maseru	Thaba-Bosiu	1	0	1	1	1	99			37	1		1	2	2.9	0	1	23									0	0	0	1	0	1	0	0	0	0	0	0	2	5	0	1	0
Maseru	Thaba-Bosiu	1	0	1	0	1	99	2	33	23	1		1		2.9	1	1	14		1	3	2			1	1	1	1	0	0	1	0	0	1	0	0	0	0			1	1	1			0
Maseru	Thaba-Bosiu	1	0	2	1	1	99			29	1		1	1	3.4	0	1	9									0	0	0	1	0	0	0	1	0	0	0	0	2	5	1	1	0
Maseru	Thaba-Bosiu	1	0	1	1	1	99			33	1		1	2	3.32	1	0										0	0	0	1	0	0	0	0	0	0	0	0	2	5	1	0	0
Maseru	St Bernard	1	0	2	1	1	99			25	1		1	1		0	1	20									0	0	0	1	0	1	0	0	0	0	0	0	2	5	0	1	0
Maseru	St Bernard	1	0	2	1	1	99			32	1		1	2	2.9	0	1	6	1	1	3	2	1	1	1	1	1	0	0	1	0	1	0	0	0	0	0	0	2	5	0	0	1			1
Maseru	St Bernard	1	0	2	0	1	99	2	31	34	0	4	1	2	3.22	0	1	12	0	1	3	2	1	1	1	1	1	0	0	1	0	0	0	1	1	0	0	0			1	1	1			1
Maseru	St Bernard	1	0	1	1	1	99			25	0	4	1	2	3.5	0	1	6	1	0	4	4			0	0	1	0	0	1	0	1	0	0	0	0	0	0	2	5	1	0	0			0
Maseru	St Bernard	1	0	2	1	1	99			24	1		1	2	2.7	0	1	21									0	0	0	1	0	1	0	0	0	0	0	0	3	4	1	1	0
Maseru	St Bernard	1	0	2	0	1	99	2	74	23	1		1	2	2.65	0	1	14									0	0	0	1	0	1	0	1	0	0	0	0			1	1	0
Maseru	St Bernard	1	0	2	0	1	99	2	53	23	1		1	2	4.1	0	1	6									0	0	0	1	0	1	0	0	0	0	0	0			1	0	0
Maseru	St Bernard	1	0	1	1	1	99			25	1		1	2	4.1	0	1										0	0	0	1	0	1	0	0	0	0	0	0	3	3	0		0
Maseru	St Bernard	1	0	1	0	1	99			30	1		1	2	3.1	0	1	17									0	0	0	1	0	1	0	0	0	0	0	0	1		1	1	0
Maseru	St Bernard	1	0	1	1	1	99			25	1		1	2	2.88	0	1										0	0	0	1	0	1	0	0	0	0	0	0	1	5	1		0
Maseru	St Bernard	1	0	1	0	1	99	2	59	33	87		1	2	3	0	1	15									8	0	0	1	0	0	0	0	0	0	0	0			1	1	0
Maseru	St Bernard	1	0	1	0	1	99	2	54	22	1		1	2	3	0	1	15									0	0	0	1	0	1	0	0	0	0	0	0			1	1	0
Maseru	St Bernard	1	0	1	1	1	99			18	1		1	2	2.8	0	1										0	0	0	1	0	0	0	0	0	0	0	0	2	5	1		0
Maseru	St Joseph	1	0	2	1	1	99			29	1		1	2	3.5	0	1	14									0	0	0	1	0	1	0	1	0	0	0	0	1	3	0	1	0
Maseru	St Joseph	1	0	2	1	1	99			21	1		1	1	2.6	0	1	16									0	0	0	1	0	1	0	0	0	0	0	0	1	4	1	1	0
Maseru	St Joseph	2	0	2	1	1	99			24	1		1	2	3	0	1	18									0	0	0	1	0	0	0	1	0	0	0	0	1	5	1	1	0
Maseru	St Joseph	2	0	1	1	1	99			29	1		1	1	1.2	0	1	18									0	0	0	1	0	1	0	1	0	0	0	0	1	5	1	1	0
Maseru	St Joseph	1	0	2	1	1	99			20	1		1	2	2.9	0	0										0	0	0	1	0	0	0	0	0	0	0	0	2	5	1	0	0
Maseru	St Joseph	1	0	2	1	1	99			34	1		1	2	1.9	0	1	21									0	0	0	1	0	0	0	1	0	0	0	0			1	1	0
Maseru	St Joseph	1	0	2	1	1	99			41	0	4	1	2	3.2	0	0		1	0		1	1	2	1	1	1	0	0	1	0	1	0	1	0	0	0	0	1	5	1	0	1			1
Maseru	St Joseph	1	0	1	0	1	99	2	35	22	1		1	2	2.5	0	1	6	1	1	3	2	1	1	1	1	1	0	0	1	0	0	0	1	0	0	0	0	2	4	1	0	1			1
Maseru	St Joseph	1	0	1	1	1	99			31	1		1	1	3.2	0	1	2									0	0	0	1	0	0	0	0	0	0	0	0	1	5	1	0	0
Maseru	St Joseph	1	0	1	1	1	99			31	0	4	1	2	1.9	0	1	6	1	0		1	3	2	1	1	1	0	0	1	0	1	0	1	0	0	0	0	2	4	1	0	1			1
Maseru	St Joseph	1	0	1	1	1	99			29	1		1	2	3.6	0	1	9									0	0	0	1	0	1	0	0	0	0	0	0	2	5	1	1	0
Maseru	St Joseph	1	0	1	1	1	99			27	1		1	2	2.36	0	1	12	1	0		1	1	1	1	1	1	0	0	1	0	1	0	1	0	0	0	0	2	5	1	1	1			1
Maseru	St Joseph	1	0	2	1	1	99			22	1		1	2	2.7	0	1	18	1	1	3	2	1	1	1	1	1	0	0	1	0	1	0	1	0	0	0	0	3	3	1	1	1			1
Maseru	St Joseph	1	0	1	1	1	99			40	1		1	1	3.2	0	0		1	0		1	1	1	0	1	1	0	0	1	0	1	0	1	0	0	0	0	1	5	1	0	0			1
Maseru	St Joseph	1	0	2	1	1	99			26	1		1	1	3.7	0	1	18									0	0	0	1	0	1	0	1	0	0	0	0	2	5	1	1	0
Maseru	St Joseph	1	0	2	1	1	99			34	0	4	1	2	2.8	0	1	6		0		1	4	88	1	1	1	0	0	1	0	1	0	1	0	0	0	0	3	3	1	0	1			1
Maseru	St Joseph	1	0	1	1	1	99			34	1		1	2	3.5	0	1	12	1	1	3	2	1	1	1	1	1	0	0	1	0	0	0	1	0	0	0	0	1	5	0	1	1			1
Maseru	St Joseph	1	0	1	1	1	99			32	1		1	2	2.8	0	0										0	0	0	1	0	1	0	0	0	0	0	0	1	5	1	0	0
Maseru	St Joseph	1	0	1	1	1	99			23	1		1	2	2.8	0	1	12									0	0	0	1	0	1	0	0	0	0	0	0	1	5	1	1	0
Maseru	St Joseph	1	0	2	1	1	99			26	1		1	2	1		1										0	0	0	1	0	1	0	1	0	0	0	0	3	3	0		0
Maseru	St Joseph	1	0	2	1	1	99			23	1		1	2	1	0	1	14									0	0	0	1	0	1	0	1	0	0	0	0	2	5	0	1	0
Maseru	St Joseph	1	0	2	1	1	99			19	1		1	2	3.7	0	1	17									0	0	0	1	0	0	0	1	0	0	0	0	2	5	1	1	0
Maseru	St Joseph	1	0	2	1	1	99			27	1		1	2	2.9	0	1	0									0	0	0	1	0	1	0	0	0	0	0	0	1	5	1	0	0
Maseru	St Joseph	1	0	1	0	1	99	2	65	34	1		1	2	3.55	0	1	1									0	0	0	1	0	0	0	1	0	0	0	0			1	0	0
Maseru	St Joseph	1	0	1	1	1	99			24	0	4	1	2	3.4	1	1	1	1	1	3	2	1	99	1	1	1	0	0	1	0	0	0	0	0	0	1	0	3	2	1	0	1			0
Maseru	St Joseph	1	0	2	1	1	99			39	0	1	1	2	3.3	0	1										0	0	0	1	0	0	0	1	0	0	0	0			0		0
Maseru	St Joseph	1	0	1	1	1	99			31	0	4	1	2	3	0	1	1	1	0		4	1	1	1	1	1	0	0	1	0	1	0	1	1	0	0	0		4	1	0	1			1
Maseru	St Joseph	1	0	2	1	1	99			34	1		1	2	3	0	1										0	0	0	1	0	0	0	1	0	0	0	0		2	1		0
Maseru	St Joseph	1	0	1	1	1	99			32	0	4	1	2	5.5	0	1	3	1	0		1	1	1	1	1	1	0	0	1	0	1	0	1	0	0	0	0		5	1	0	1			1
Maseru	St Joseph	1	0	2	1	1	99			20	1		1	2	2.5	0	1	15									0	0	0	1	0	1	0	1	0	0	0	0	2	4	1	1	0
Maseru	St Joseph	1	0	2	1	1	99			28	1		1	2	3.4	0	1	12									1	1	0	0	1	0	0	1	0	0	0	0	2	5	1	1	0			0
Maseru	St Joseph	1	0	2	0	1	99	2	62	24	87		1	2	2.9	0	1	13									8		0			0	0	0	0	0	0	0			1	1	0
Maseru	St Joseph	1	0	1	1	1	99			31	1		1	2	3.5	0	1	14									1	0	0	1	0	0	0	1	0	0	0	0			0	1	0			0
Maseru	St Joseph	1	0	2	1	1	99			34	1		1	2	3.4	0	1	10									1	0	0	1	0	1	0	0	0	0	0	0	3	5	1	1	0			0
Maseru	St Joseph	1	0	1	1	1	99			22	1		1	2	3.6	0	1	12									1	1	0	0	1	0	0	1	0	0	0	0	2	5	1	1	0			0
Maseru	St Joseph	1	0	2	1	1	99			32	1		1	2	4	0	1	2									0	0	0	1	0	1	0	0	0	0	0	0	1	5	1	0	0
Maseru	St Joseph	1	0	2	1	1	99			21	1		1	1			1	24									0	0	0	1	0	0	0	0	0	0	0	0		2	0	1	0
Maseru	St Joseph	1	0	1	1	1	99			27	1		1	2	2.6	0	1	16									0	0	0	1	0	0	0	0	0	0	0	0	2	5	1	1	0
Maseru	St Joseph	1	0	2	1	1	99			24	1		1	2		0	1	19									0	0	0	1	0	0	0	0	0	0	0	0	3	2	0	1	0
Maseru	St Joseph	1	0	1	1	1	99			25	1		1	2	3	0	1										0	0	0	1	0	1	0	0	0	0	0	0	3	4	1		0
Maseru	St Joseph	1	0	2	1	1	99			27	1		1	2	2.6	0	1	9									0	0	0	1	0	1	0	0	0	0	0	0	2	5	1	1	0
Maseru	St Joseph	1	0	1	1	1	99			26	1		1	2	2.9	0	1	14									0	0	0	1	0	0	0	0	0	0	0	0	3	2	1	1	0
Maseru	St Joseph	1	0	1	1	1	99			31	1		1	2	3.6	0	1	21									0	0	0	1	0	0	0	0	0	0	0	0	1	5	1	1	0
Maseru	St Joseph	1	0	1	1	0	99			32	1		1	2	3.2	0	1	9									0	0	1	0	1	1	0	0	0	0	0	0	1	5	1	1	0	290	3
Maseru	St Joseph	1	0	1	0	1	99	2	54	26	87		1	2	2.84	0	1	1									8		0			0	0	0	0	0	0	0			0	0	0
Maseru	St Joseph	1	0	1	0	1	99	1	36	27	1		1	2	3.62	0	1	8									0	0	0	1	0	1	0	0	0	0	0	0	1	5	1	1	0
Maseru	St Joseph	1	0	2	1	1	99			29	1		1	2	3	0	1	14									1	0	0	1	0	0	0	1	0	0	0	0	1	5	0	1	0			0
Maseru	St Joseph	1	0	2	1	1	99			25	1		1	2	2.7	0	1	0									0	0	0	1	0	1	0	1	0	0	0	0	2	5	1	0	0
Maseru	St Joseph	1	0	1	0	1	99	2	55	27	87		1	2	3	0	1	6									0	0	0	1	0	0	0	0	0	0	0	0	1	5	1	0	0
Maseru	St Joseph	1	0	1	1	1	99			34	0	1	1	1	3	0	1	6									0	0	0	1	0	1	0	0	0	0	0	0			0	0	0
Maseru	St Joseph	1	0	1	0	1	99	1	32	28	87		1	2	3	0	1	6		1	3	2	1	1	1	1	1	0	0	1	0	0	0	0	0	0	0	0			1	0	1			1
Maseru	St Joseph	1	0	1	1	1	99			25	1		1	2	3.5		1	17									0	0	0	1	0	1	0	0	0	0	0	0	1	5	1	1	0
Maseru	St Joseph	1	0	1	1	1	99			31	1		1	2	2.9	0	1	12									0	0	0	1	0	1	0	0	0	0	0	0	1	5	1	1	0
Maseru	St Joseph	1	0	2	1	1	99			24	1		1	2	3.7	0	1	19									0	0	0	1	0	1	0	1	0	0	0	0	1	5	1	1	0
Maseru	St Joseph	1	0	1	1	1	99			24	1		1	2	3.1	0	1	17									0	0	0	1	0	1	0	1	0	0	0	0	1	5	1	1	0
Maseru	St Joseph	1	0	1	1	1	99			31	1		1	2	3.3	0	1										0	0	0	1	0	1	0	0	0	0	0	0	1	5	1		0
Maseru	St Joseph	1	0	2	1	1	99			32	1		1	2	3.22	0	1	15									0	0	0	1	0	1	0	0	0	0	0	0	3	4	1	1	0
Maseru	St Joseph	1	0	1	1	1	99			28	1		1	2	3	0	1	17	1	1	3	2	1	1			1	0	0	1	0	1	0	1	0	0	0	0	2	5	1	1	0			1
Maseru	St Joseph	1	0	2	1	1	99			28	1		1	2	3	0	1	18									0	0	0	1	0	0	0	0	0	0	0	0	2	5	1	1	0
Maseru	St Joseph	1	0	1	1	1	99			28	1		1	1	3.1	0	1	6	1	1	3	2	1	1	1	1	1	0	0	1	0	1	0	0	0	0	0	0	4	2	1	0	1			1
Maseru	St Joseph	1	0	2	1	0	99			26	1		1	2	3	0	1	5	1	1	3	2	1	1	1	1	1		1	0	1	1	0	1	0	0	0	0	2	5	0	0	1	92	3	1
Maseru	St Joseph	1	0	1	1	1	99			24	1		1	2	3.1	0	1	13									0	0	0	1	0	1	0	0	0	0	0	0	1	5	1	1	0
Maseru	St Joseph	1	0	1	0	1	99	2	50	27	87		1	2	3.5	0	0										8	0	0	1	0	0	0	0	0	0	0	0			1	0	0
Maseru	St Joseph	1	0	2	1	1	99			20	1		1	2	3	0	1	14									0	0	0	1	0	0	0	1	0	0	0	0	4	1	1	1	0
Maseru	St Joseph	1	0	1	1	1	99			21	1		1	2	3	0	1	22				3	1	1	1	1	1	1	0	0	1	0	0	0	0	0	0	0	2	1	0	1	0			1
Maseru	St Joseph	1	0	1	1	1	99			31	1		1	2	3	0	1										0	0	0	1	0	1	0	0	0	0	0	0	4	1	0		0
Maseru	St Joseph	1	0	2	1	1	99			40	0	4	1	2	3.1	0	1	9	1	1	3	1	2	2	1	1	1	0	0	1	0	1	0	1	0	0	0	0	2	5	1	1	1			1
Maseru	St Joseph	1	0	2	1	1	99			35	1		1	2	2.66	0	1	12	1	1	3	2	1	1	1	1	1	0	0	1	0	1	1	0	0	0	0	0	3	2	1	1	1			1
Maseru	St Joseph	1	0	2	0	1	99	2	69		87		1	2	2.9	0	1	3									8	0	0	1	0	0	0	0	0	0	0	0			1	0	0
Maseru	St Joseph	1	0	2	1	1	99			26	1		1	2	1.6	0	1										0	0	0	1	0	0	0	0	0	0	0	0	2	5	0		0
Maseru	St Joseph	1	0	1	1	1	99			23	1		1	2	2.6	0	1	18									0	0	0	1	0	1	0	0	0	0	0	0	3	2	1	1	0
Maseru	St Joseph	1	0	1	1	1	99			20	1		1	2	2.5	0	1	14									0	0	0	1	0	0	0	1	0	0	0	0	1	5	1	1	0
Maseru	St Joseph	1	0	1	0	1	99	2	59	33	0	1	1	2	2	0	1	14									0	0	0	1	0	0	0	1	0	0	0	0			0	1	0
Maseru	St Joseph	1	0	1	1	1	99			26	1		1	2	2	0	1	18									0	0	0	1	0	1	0	0	0	0	0	0	3	2	0	1	0
Maseru	St Joseph	1	0	1	1	1	99			35	1		1	2	3	0	1	20	1	1	3	2	1	1	1	1	1	0	0	1	0	1	0	0	0	0	0	0	4	1	0	1	1			1
Maseru	St Joseph	1	0	1	1	1	99			25	1		1	2	3.2	0	1	8									0	0	0	1	0	0	0	0	0	0	0	0	1	5	1	1	0
Maseru	St Joseph	1	0	1	0	1	99	2	58	27	87		1	2	3.3	0	0			1	3	2	1	1	1	1	1	0	0	1	0	0	0	0	0	0	0	0			1	0	1			1
Maseru	St Joseph	1	0	1	1	1	99			26	1		1	2	3	0	1	6	1	1	3	2	1	1	1	1	1	0	0	1	0	0	0	1	0	0	0	0	4	3	0	0	1			1
Maseru	St Joseph	1	0	2	1	1	99			41	1		1	2		0	1	20									0	0	0	1	0	1	0	0	0	0	0	0	1	5	0	1	0
Maseru	St Joseph	1	0	1	1	1	99			35	1		1	1	3	0	1	4									0	0	0	1	0	1	0	0	0	0	0	0	1	5	1	0	0
Maseru	St Joseph	1	0	1	1	1	99			23	1		1	2	3.2	0	1	15									0	0	0	1	0	1	0	0	0	0	0	0	2	5	1	1	0
Maseru	St Joseph	1	0	2	1	1	99			22	0	1	1	2	3	0	1										0	0	0	1	0	1	0	1	0	0	0	0			0		0
Maseru	St Joseph	1	0	2	1	1	99			37	0	1	1	2	3	0	1		0			3	1	1	0	0	1	0	0	1	0	0	0	1	0	0	0	0			0		0			1
Maseru	St Joseph	1	0	1	1	1	99			27	0	1	1	2	3	0	1	6	0	0		4			1	0	1	0	0	1	0	1	0	1	0	0	0	0			0	0	0			0
Maseru	St Joseph	1	0	2	1	1	99			28	0	1	1	2	2	0	1	9									0	0	0	1	0	0	0	0	0	0	0	0			0	1	0
Maseru	St Joseph	1	0	1	1	1	99			19	1		1	1	2.5	0	1	17									0	0	0	1	0	0	0	1	0	0	0	0	1	5	1	1	0
Maseru	St Joseph	1	0	2	0	1	99	2	50	19	1		1	2	2.8	0	1	17									0	0	0	1	0	0	0	1	0	0	0	0			1	1	0
Maseru	St Joseph	1	0	2	1	1	99			29	1		1	1		0	1	22									0	0	0	1	0	1	0	0	0	0	0	0	3	3	0	1	0
Maseru	St Joseph	1	0	2	0	1	99	2	57	27	1		1	2	2.4	0	1	9									0	0	0	1	0	1	0	1	0	0	0	0			1	1	0
Maseru	St Joseph	1	0	1	0	1	99	2	20	30	1		1	2	3.2	0	1	8									0	0	0	1	0	1	0	1	0	0	0	0			1	1	0
Maseru	St Joseph	1	0	2	1	1	99			29	1		1	2	3	0	1										0	0	0	1	0	1	0	0	0	0	0	0	1	5	1		0
Maseru	St Joseph	1	0	1	0	1	99	2	74	38	0	1	1	2	3	0	1	19									0	0	0	1	0	1	0	1	0	0	0	0			0	1	0
Maseru	St Joseph	1	0	2	1	1	99			23	1		1	2	3	0	1	12									0	0	0	1	0	1	0	0	0	0	0	0	3	3	0	1	0
Maseru	St Joseph	1	0	2	0	1	99	2	33	29	1		1		3.1	0	0										0	0	0	1	0	1	0	1	0	0	0	0			1	0	0
Maseru	St Joseph	1	0	1	1	1	99			32	1		1	2	3.2	0	1	0									0	0	0	1	0	0	0	0	0	0	0	0	3	4	1	0	0
Maseru	St Joseph	1	0	1	1	1	99			21	1		1	2	2.8	0	1										0	0	0	1	0	1	0	0	0	0	0	0	1	5	1		0
Maseru	St Joseph	1	0	2	1	1	99			34	1		1	2	3.1	0	1	14									0	0	0	1	0	1	0	0	0	0	0	0	1	5	1	1	0
Maseru	St Joseph	1	0	2	1	1	99			26	1		1	2	2.8	0	1	9	1	1	3	2	1	1	1	1	0	0	0	1	0	1	0	1	0	0	0	0	2	5	1	1	1
Maseru	St Joseph	1	0	2	1	1	99			23	1		1	1	3.5	0	1	21									0	0	0	1	0	1	0	0	0	0	0	0			0	1	0
Maseru	St Joseph	1	0	2	1	1	99			20	1		1	1	3	0	1										0	0	0	1	0	1	0	1	0	0	0	0	2	5	1		0
Maseru	St Joseph	1	0	2	1	1	99			25	1		1	1	2.8	0	1	14									0	0	0	1	0	0	0	1	0	0	0	0	2	3	1	1	0
Maseru	St Joseph	1	0	1	1	1	99			34	1		1	2	2.6	0	1	17									0	0	0	1	0	1	0	0	0	0	0	0	2	4	1	1	0
Maseru	St Joseph	1	0	1	1	1	99			35	1		1	2	2	0	1	19									0	0	0	1	0	1	0	0	0	0	0	0	1	5	1	1	0
Maseru	St Joseph	1	0	1	1	1	99			25	1		1	2	3	0	1	12									0	0	0	1	0	0	0	0	0	0	0	0	2	5	1	1	0
Maseru	St Joseph	2	1	1	1	1	1			41	0	4	1	2	1.8	0	1	18	1	1	3	1	1	1	1	1	1	0	0	1	0	1	0	1	0	0	0	0	3	3	1	1	1			1
Maseru	St Joseph	2	1	2	1	1	2						1	2	2	0	1	18							1	1	1	0	0	1	0	0	0	0	0	0	0	0			0	1	1			0
Maseru	St Joseph	1	0	1	1	1	99			20	1		1	1	3.5	0	1										0	0	0	1	0	1	0	1	1	0	0	0	2	5	1		0
Maseru	St Joseph	1	0	2	0	1	99	2	43	35	1		1	1	2.8	0	1	12									0	0	0	1	0	0	0	1	0	0	0	0	4	4	0	1	0
Maseru	St Joseph	1	0	1	1	1	99			22	1		1	2	3.7	0	1	5									0	0	0	1	0	1	0	1	0	0	0	0	2	4	1	0	0
Maseru	St Joseph	1	0	1	0	1	99	2	64	22	1		1	2	2.7	0	1	9									0	0	0	1	0	0	0	1	0	0	0	0	2	5	1	1	0
Maseru	St Joseph	1	0	2	1	1	99			33	1		1	2	2.9	0	1	6	1	1	2	2	1	1	0	1	1	0	0	1	0	0	0	1	0	0	0	0	2	5	1	0	1			1
Maseru	St Joseph	1	0	2	0	1	99	2	65	29	1		1	1	1.7	0	1	14									0	0	0	1	0	0	0	1	0	0	0	0			1	1	0
Maseru	St Joseph	1	0	1	1	1	99			27	1		1	2	2.9	0	1	16	1	1	3	2	1	1	1	1	1	0	0	1	0	1	0	1	0	0	0	0	2	5	1	1	1			1
Maseru	St Joseph	1	0	1	1	1	99			26	1		1	2	2.9	0	0										0	0	0	1	0	0	0	0	0	0	0	0	2	5	1	0	0
Maseru	St Joseph	1	0	2	0	1	99	2	41	21	1		1	1	1.4	0	1	21									0	0	0	1	0	0	0	0	1	0	0	0			1	1	0
Maseru	St Joseph	1	0	2	1	1	99			27	1		1	2	4.2	0	1	24									0	0	0	1	0	1	0	0	0	0	0	0	1	5	0	1	0
Maseru	St Joseph	1	0	1	1	1	99			23	1		1	2	2.9	0	1	10									0	0	0	1	0	0	0	1	0	0	0	0	3	5	1	1	0
Maseru	St Joseph	1	0	1	1	1	99			27	1		1	2	3.5	0	1	18									0	0	0	1	0	1	0	0	0	0	0	0	2	5	0	1	0
Maseru	St Joseph	1	0	1	1	1	99			33	1		1	2	3.1	0	1	12									0	0	0	1	0	1	0	0	0	0	0	0	1	5	1	1	0
Maseru	St Joseph	1	0	2	1	1	99			22	1		1	1	2.6	0	1	18									0	0	0	1	0	0	0	0	0	0	0	0	3	5	1	1	0
Maseru	St Joseph	1	0	2	0	1	99	2	46	23	1		1	2	3	0	1	18									0	0	0	1	0	0	0	1	0	0	0	0	3	3	1	1	0
Maseru	St Joseph	1	0	1	1	1	99			21	1		1	1	3.2	0	1	12									1	0	0	1	0	0	0	1	0	0	0	0	2	5	0	1	0			0
Maseru	St Joseph	1	0	2	1	1	99			18	1		1	1	1	0	1	23									0	0	0	1	0	1	0	1	0	0	0	0	1	5	0	1	0
Maseru	St Joseph	1	0	2	0	1	99	2	42	21	0	1	1		3.1	0	1	20									0	0	0	1	0	0	0	1	0	0	0	0			0	1	0
Maseru	St Joseph	1	0	2	1	1	99			24	1		1	2	3.1	0	1	21									0	0	0	1	0	1	0	0	0	0	0	0	1	5	0	1	0
Maseru	St Joseph	1	0	2	1	1	99			26	1		1	2	2.6	0	1	8	1	1	3	2	1	1	1	1	1	0	0	1	0	1	0	1	0	0	0	0	1	5	1	1	1			1
Maseru	St Joseph	1	0	2	1	1	99			22	1		1	2	3.2	0	1	20									0	0	0	1	0	1	0	1	0	0	0	0	1	5	1	1	0
Maseru	St Joseph	1	0	2	1	1	99			18	1		1	2	3.3	0	1	11									0	0	0	1	0	1	0	0	0	0	0	0	1	5	1	1	0
Maseru	St Joseph	1	0	1	0	1	99	2	66	25	87		1		3.8	0	1	6									8		0			0	0	0	0	0	0	0	1	5	0	0	0
Maseru	St Joseph	1	0	1	1	1	99			18	1		1	2	3	0	1	17									0	0	0	1	0	0	0	0	0	0	0	0	1	5	1	1	0
Maseru	St Joseph	1	0	2	1	1	99			27	1		1		3	0	1	18	0			3	1	1	1	1	0	0	0	1	0	0	0	1	0	0	0	0			0	1	1
Maseru	St Joseph	1	0	2	1	1	99			27	0	1	1		3	0	1	14									1	0	0	1	0	0	0	0	0	0	0	0			0	1	0			0
Maseru	St Joseph	1	0	1	1	1	99			30	1		1	2	3.1	0	1	17									0	0	0	1	0	1	0	0	0	0	0	0	1	5	1	1	0
Maseru	St Joseph	1	0	2	1	1	99			24	1		1	2	2.7	1	1	2									0	0	0	1	0	1	0	0	0	0	0	0	2	5	1	0	0
Maseru	St Joseph	1	0	2	1	1	99			24	1		1	2	2.6	0	1	15									0	0	0	1	0	0	0	0	0	0	0	0	3	3	1	1	0
Maseru	St Joseph	1	0	1	1	1	99			22	1		1	2	3.3	0	1	18									0	0	0	1	0	0	0	0	0	0	0	0	1	5	1	1	0
Maseru	St Joseph	1	0	1	1	1	99			22	1		1	2	3.75	0	1	2									0	0	0	1	0	1	0	0	0	0	0	0	1	5	0	0	0
Maseru	St Joseph	1	0	2	1	1	99			27	1		1	2	3.4	0	1	16									0	0	0	1	0	1	0	1	0	0	0	0	1	5	1	1	0
Maseru	Koro-Koro	1	0	1	1	1	99			32	1		1	2	2.7	0	1	12	1	1	3	2	1	1	1	1	1	0	0	1	0	1	0	1	0	0	0	0	3	3	0	1	1			1
Maseru	Koro-Koro	1	0	1	1	1	99			39	0	4	1	2	3.6	0	0		1	1	3	1	1	1	1	1	1	0	0	1	0	0	0	1	0	0	0	0	1	5	1	0	1			1
Maseru	Koro-Koro	1	0	1	1	1	99			23	1		1	2	3	1	1										0	0	0	1	0	0	0	1	0	0	0	0	2	4	1		0
Maseru	Koro-Koro	1	0	2	0	1	99	2	53	26	1		1	2	3.4	0	1	17									0	0	0	1	0	0	0	1	0	0	0	0			1	1	0
Maseru	Koro-Koro	1	0	1	1	1	99			22	1		1	2	3.4	0	1	9									0	0	0	1	0	0	0	1	0	0	0	0	1	5	1	1	0
Maseru	Koro-Koro	1	0	2	1	1	99			24	1		1	2	2.94	0	1	2									0	0	0	1	0	0	0	1	0	0	0	0	3	3	1	0	0
Maseru	Koro-Koro	1	0	1	1	1	99			36	1		1	2	4	0	1	14									0	0	0	1	0	0	0	1	0	0	0	0	3	3	0	1	0
Maseru	Koro-Koro	1	0	1	1	1	99			21	1		1	2	3.4	0	1	14									0	0	0	1	0	0	0	1	0	0	0	0	2	4	1	1	0
Maseru	Koro-Koro	1	0	1	1	1	99			34	1		1	2	3.3	0	0										0	0	0	1	0	1	0	1	0	0	0	0	1	5	1	0	0
Maseru	Koro-Koro	1	0	2	0	1	99	2	61	32	1		1	2	3	1	1	8		1	3	2	2	2		1	1	0	0	1	0	0	0	1	0	0	0	0	1		1	1	1			1
Maseru	Koro-Koro	1	0	1	0	1	99	2	62	33	87		1	2	3.2	0	0								1	1	1	0	0	1	0	0	0	0	0	0	0	0			0	0	1			0
Maseru	Koro-Koro	1	0	1	1	1	99			19	1		1	2	3.5	0	1	18									0	0	0	1	0	0	0	1	0	0	0	0	2	4	1	1	0
Maseru	Koro-Koro	1	0	1	0	1	99	2	57	20	1		1	2	3.2	0	1	9									0	0	0	1	0	0	0	1	0	0	0	0			1	1	0
Maseru	Koro-Koro	1	0	2	1	1	99			25	1		1	2	2.96	0	1	17	1	1	3	2	1	1	1	1	1	0	0	1	0	1	0	0	1	0	0	0	2	5	1	1	1			1
Maseru	Koro-Koro	1	0	2	1	1	99			26	1		1	2	2.4	0	1	17									0	0	0	1	0	1	0	0	0	0	0	0	3	2	1	1	0
Maseru	Koro-Koro	1	0	1	1	1	99			36	1		1	2		0	1	19									0	0	0	1	0	1	0	0	0	0	0	0	1	5	0	1	0
Maseru	Koro-Koro	1	0	1	1	1	99			22	1		1	2	3	0	1	23									0	0	0	1	0	1	0	1	0	0	0	0	1	5	1	1	0
Maseru	St Barnabas	1	0	2	0	1	99	2	61	31	87		1	2	3.4	0	1										8	0	0	1	0	0	0	0	0	0	0	0			1		0
Maseru	St Barnabas	1	0	2	0	1	99	2	65		87		1	2	3.5	0	1	15									8	0	0	1	0	0	0	0	0	0	0	0			0	1	0
Maseru	Koro-Koro	2	1	2	1	1	1			26	1		1	2	2.5	0	1	16									0	0	0	1	0	1	0	0	0	0	0	0	1	5	1	1	0
Maseru	Koro-Koro	2	1	1	1	1	2						1	2	2.5	0	1	16									0	0	0	1	0	0	0	0	0	0	0	0			0	1	0
Maseru	Koro-Koro	1	0	2	1	1	99			32	1		1	2		0	1										0	0	0	1	0	1	0	0	0	0	0	0	3	4	0		0
Maseru	Koro-Koro	1	0	1	0	1	99	2	68		87		1	2		0	1	2							1		1	0	0	1	0	1	0	1	0	0	0	0			0	0	1			0
Maseru	Koro-Koro	1	0	1	0	1	99	2	52	42	87		1	2			0										8		0			0	0	0	0	0	0	0			0	0	0
Maseru	Koro-Koro	1	0	2	1	1	99			23	1		1	2	3	0	1	17									0	0	0	1	0	1	0	0	0	0	0	0	2	5	1	1	0
Maseru	Koro-Koro	1	0	2	1	1	99			24	1		1	2	2.5	0	1	17									0	0	0	1	0	0	0	1	0	0	0	0	3	2	1	1	0
Maseru	Koro-Koro	1	0	2	1	1	99			21	1		1	2	2.55	0	1	18	1	1	3	2	1	1	1	1	1	0	0	1	0	1	0	1	0	0	0	0	2	4	1	1	1			1
Maseru	St Bernard	1	0	1	1	1	99			27	1		1	2	3.3	0	1	13									0	0	0	1	0	0	0	0	1	0	0	0	4	1	1	1	0
Maseru	St Bernard	1	0	2	1	1	99			26	1		1	2	2.5	0	1	15									0	0	0	1	0	1	0	0	0	0	0	0	2	4	1	1	0
Maseru	Koro-Koro	1	0	1	1	1	99			20	1		1	2	3.1	0	1	12									0	0	0	1	0	1	0	0	0	0	0	0	1	4	1	1	0
Maseru	Koro-Koro	1	0	2	1	1	99			25	1		1	2	3	0	1	5	1	1	1	2	1	1	1	1	1	0	0	1	0	0	0	1	0	0	0	0	3	3	0	0	1			1
Maseru	Koro-Koro	1	0	2	1	1	99			21	1		1	2	3	0	1										0	0	0	1	0	0	0	1	0	0	0	0	1	4	0		0
Maseru	Koro-Koro	1	0	1	0	1	99	2	55	25	1		1	2	2.1	0	1	14									0	0	0	1	0	1	0	0	0	0	0	0	3	2	0	1	0
Maseru	Koro-Koro	1	0	1	1	1	99			35	1		1	2	2.9		1	1	1	1	1	2	2	1	1	1	1	0	0	1	0	1	0	0	0	0	0	0	1	5	1	0	1			1
Maseru	Koro-Koro	1	0	1	1	1	99			20	1		1	2	2.5	1	1	6									0	0	0	1	0	0	0	0	0	0	0	0	1	5	1	0	0
Maseru	Koro-Koro	1	0	1	1	1	99			28	1		1	2	2.6	0	1	11	0	0		2	3	99	0	0	1	0	0	1	0	0	0	1	0	0	0	0	1	3	1	1	1			0
Maseru	Koro-Koro	1	0	1	1	1	99			22	1		1	2	4.4	0	1	14									1	0	0	1	0	1	0	0	0	0	0	0			0	1	0			0
Maseru	Koro-Koro	1	0	1	1	1	99			22	1		1	2	2.9	0	1	15	1	1	3	2	1	1	1	0	1	0	0	1	0	0	0	1	0	0	0	0	1	5	1	1	1			1
Maseru	Koro-Koro	1	0	1	1	1	99			27	1		1	2		0	1	2									0	0	0	1	0	1	0	0	0	0	0	0	2	5	0	0	0
Maseru	Koro-Koro	1	0	2	1	1	99			20	1		1	2	3.6	0	1	12									0	0	0	1	0	1	0	0	0	0	0	0	1	5	1	1	0
Maseru	Koro-Koro	1	0	1	0	1	99	2	51	24	1		1	2	3	0	1	12									0	0	0	1	0	0	0	1	0	0	0	0	3	3	1	1	0
Maseru	Koro-Koro	1	0	1	0	1	99	2	62	21	1		1	2	3.2	0	1	17									0	0	0	1	0	0	0	0	0	0	0	0	2	5	1	1	0
Maseru	Koro-Koro	1	0	1	1	1	99			22	1		1	2	1.85	1	1	18									0	0	0	1	0	1	0	0	0	0	0	0			0	1	0
Maseru	Koro-Koro	1	0	1	1	1	99			18	1		1	2	2.94	0	1	17									0	0	0	1	0	0	0	1	0	0	0	0	1	5	1	1	0
Maseru	Koro-Koro	1	0	2	0	1	99	2	60	28	1		1	2	2.5	0	1	18		1	3	1	1	1	1	1	1	0	0	1	0	0	0	1	0	0	0	0	1	5	1	1	1			1
Maseru	Koro-Koro	1	0	1	1	1	99			26	1		1	2		0	1	12	0	0		4			0	0	1	1	0	0	1	0	0	0	0	0	0	0	3	2	0	1	0			0
Maseru	St Barnabas	1	0	2	1	1	99			28	1		1	2	3.5	0	1	15									0	0	0	1	0	1	0	0	0	0	0	0	3	4	1	1	0
Maseru	St Bernard	1	0	1	1	1	99			19	1		1	2	3.1	0	1										1	0	0	1	0	0	0	0	0	0	0	0	2	4	1		0			0
Maseru	St Bernard	1	0	2	1	1	99			20	1		1	2	3.3	0	1	7									0	0	0	1	0	1	0	0	0	0	0	0	2	5	1	1	0
Maseru	St Barnabas	1	0	1	1	1	99			44	0	4	1	2	1.9	0	1	24	1	1	3	2	1	1	1	1	1		0			1	0	1	0	0	0	0	2	5	0	1	1			1
Maseru	St Barnabas	1	0	2	1	1	99			23	1		1	2	3	0	1	18	1	1	3	2	1	1	1	1	1	0	0	1	0	1	0	1	0	0	0	0	1	5	1	1	1			1
Maseru	St Barnabas	2	1	2	1	0	1						1	1	1.9												0	0	1	0	1	0	0	0	0	0	0	0			0		0	5	2
Maseru	St Barnabas	2	1	2	1	1	2						1	1	2	0	1	19									0	0	0	1	0	0	0	0	0	0	0	0			0	1	0
Maseru	St Barnabas	1	0	1	1	1	99			24	1		1	2	3.4	0	1	22									0	0	0	1	0	1	0	0	0	0	0	0	1	5	1	1	0
Maseru	St Barnabas	1	0	2	1	1	99			33	1		1	2	2.2	0	1	4	1	1	3	2	1	1	1	1	1	0	0	1	0	1	0	0	0	0	0	0	1	5	1	0	1			1
Maseru	St Barnabas	1	0	1	1	1	99			29	0	1	1	2	1	0	1	18									0	0	0	1	0	1	0	1	0	0	0	0			0	1	0
Maseru	St Barnabas	1	0	1	1	1	99			30	1		1	2	3.35	0	1	22									0	0	0	1	0	1	0	1	0	0	0	0	2	5	1	1	0
Maseru	St Barnabas	1	0	2	1	1	99			29	0	4	1	2	2.6	1	1	12	1	1	3	2	1	1	1	1	1	0	0	1	0	1	0	1	0	0	0	0	3	3	1	1	1			1
Maseru	St Barnabas	1	0	1	1	1	99			29	1		1	2	3.5	0	1	21									0	0	0	1	0	1	0	0	0	0	0	0	1	5	1	1	0
Maseru	St Barnabas	1	0	2	1	1	99			23	1		1	1	3.1	0	1	20									0	0	0	1	0	1	0	0	0	0	0	0	2	5	1	1	0
Maseru	St Barnabas	1	0	2	1	1	99			23	1		1	2	3.1	0	1	18									0	0	0	1	0	1	0	0	0	0	0	0	3	4	1	1	0
Maseru	St Barnabas	1	0	1	1	1	99			22	1		1	1	2.7	0	1	11									0	0	0	1	0	1	0	0	0	0	0	0	3	5	1	1	0
Maseru	St Barnabas	1	0	2	1	1	99			36	1		1	2	3.2	0	1	18									0	0	0	1	0	0	0	1	0	0	0	0	3	4	0	1	0
Maseru	St Barnabas	1	0	2	0	1	99	2	55	24	1		1	2	3	0	1	15		1	3	2	1	1	1	1	1	0	0	1	0	0	0	1	0	0	0	0			0	1	1			1
Maseru	St Barnabas	1	0	2	1	1	99			22	1		1	1	2	1	1	15									0	0	0	1	0	1	0	1	0	0	0	0	3	4	0	1	0
Maseru	St Barnabas	1	0	1	0	1	99	2	55	25	1		1	2	3.1	0	1	12									0	0	0	1	0	1	0	1	0	0	0	0			1	1	0
Maseru	St Barnabas	1	0	2	1	1	99			27	1		1	2		0	1	24									0	0	0	1	0	1	0	1	1	0	0	0	2	4	0	1	0
Maseru	St Barnabas	1	0	1	0	1	99	1	56		87		1	2	3.3	0	1										8	0	0	1	0	0	0	0	0	0	0	0			1		0
Maseru	St Barnabas	1	0	2	0	1	99	2	64	35	0	4	1	2		0	1					1	2	2	1	1	1	0	0	1	0	0	0	1	0	0	0	0			0		1			1
Maseru	St Barnabas	1	0	1	1	1	99			24	0	1	1	2	2.5	0	1	12									0	0	0	1	0	0	0	0	0	0	0	0			1	1	0
Maseru	St Barnabas	1	0	2	1	1	99			25	1		1	2	2.54	0	1	18									0	0	0	1	0	1	0	1	0	0	0	0	3	5	1	1	0
Maseru	St Barnabas	1	0	1	0	1	99	2	57		87		1	2	2.4	0	1	23									8		0			0	0	0	0	0	0	0			1	1	0
Maseru	St Barnabas	1	0	1	1	1	99			26	1		1	2	3.3	0	1	21									0	0	0	1	0	1	0	1	0	0	0	0	1	5	1	1	0
Maseru	St Barnabas	1	0	2	1	1	99			17	1		1	2	3.5	0	1	24									0	0	0	1	0	1	0	1	0	0	0	0	3	3	1	1	0
Maseru	St Barnabas	1	0	1	0	1	99	2	42	24	1		1	2	3.4	0	1	6									0	0	0	1	0	0	0	1	0	0	0	0	1	5	1	0	0
Maseru	St Barnabas	1	0	1	0	1	99	2	54	36	1		1	2	3.5	0	1	20							1		1	0	0	1	0	0	0	0	0	0	0	0	3	5	1	1	1			0
Maseru	St Barnabas	1	0	2	1	1	99			25	1		1	1	3.5	0	1	19									0	0	0	1	0	1	0	0	0	0	0	0	2	5	1	1	0
Maseru	St Barnabas	2	1	2	1	1	1			23	1		1	2	1.85	0	1	13									0	0	0	1	0	1	0	0	0	0	0	0	1	5	1	1	0
Maseru	St Barnabas	2	1	1	1	1	2						1	2	2.8	0	1	13									0	0	0	1	0	0	0	0	0	0	0	0			0	1	0
Maseru	St Barnabas	1	0	2	1	1	99			25	1		1	1		0	1	18									0	0	0	1	0	1	0	0	0	0	0	0	1	5	0	1	0
Maseru	St Barnabas	1	0	1	1	1	99			22	1		1	2	3.4	0	1	18									0	0	0	1	0	1	0	0	0	0	0	0	1	5	1	1	0
Maseru	St Barnabas	1	0	1	1	1	99			30	0	4	1	2	3.1	0	1	12	1	1	3	1	1	1	1	1	1	0	0	1	0	1	0	1	0	0	0	0	1	5	1	1	1			1
Maseru	St Barnabas	1	0	2	0	1	99	2	55	23	1		1	2	2.9	0	1	18									0	0	0	1	0	0	0	1	0	0	0	0	1	5	1	1	0
Maseru	St Barnabas	1	0	1	0	1	99	2	61	25	1		1	2	3.2	0	1	21									0	0	0	1	0	0	0	1	0	0	0	0	2	5	1	1	0
Maseru	St Barnabas	1	0	1	1	1	99			21	1		1	2	3.02	0	1	14									0	0	0	1	0	1	0	1	0	0	0	0	2	5	1	1	0
Maseru	St Barnabas	1	0	2	0	1	99	2	53	22	1		1	2	2.7	0	1	15									0	0	0	1	0	0	0	1	0	0	0	0	2	5	1	1	0
Maseru	St Barnabas	1	0	2	0	1	99	2	53	33	1		1	2		0	1	18									0	0	0	1	0	0	0	1	0	0	0	0	3	4	0	1	0
Maseru	St Barnabas	1	0	1	1	1	99			24	0	4	1	2		0	1	10	0	1	3	1	1	1	1	1	1	0	0	1	0	1	0	1	0	0	0	0	2	5	0	1	1			1
Maseru	St Barnabas	1	0	2	1	1	99			39	1		1	2	2.6	0	1	16									0	0	0	1	0	0	0	0	0	0	0	0	2	4	1	1	0
Maseru	St Barnabas	1	0	2	1	1	99			24	1		1	2		0	1	14									0	0	0	1	0	1	0	0	0	0	0	0			0	1	0
Maseru	St Barnabas	1	0	2	0	1	99	2	42	21	1		1	2	3.4	0	1	12									0	0	0	1	0	1	0	1	0	0	0	0	2	5	1	1	0
Maseru	St Barnabas	1	0	1	1	1	99			23	1		1	2		0	1	18									0	0	0	1	0	1	0	0	0	0	0	0	1	5	0	1	0
Maseru	St Barnabas	1	0	1	1	1	99			25	0	1	1	2		0	1	16									0	0	0	1	0	1	0	1	0	0	0	0			0	1	0
Maseru	St Barnabas	1	0	1	1	1	99			34	1		1	2	3.2	0	1	12									0	0	0	1	0	1	0	0	0	0	0	0	2	5	1	1	0
Maseru	St Barnabas	1	0	1	0	1	99	2	40	22	1		1	2		0	1	14									1	0	0	1	0	1	0	1	0	0	0	0	1		0	1	0			0
Maseru	St Barnabas	1	0	1	0	1	99	2	75	25	87		1	2		0	1										8	0	0	1	0	0	0	0	0	0	0	0			0		0
Maseru	St Barnabas	1	0	1	0	1	99	2	44	23	1		1	2	3.44	0	1	18									0	0	0	1	0	1	0	1	0	0	0	0			1	1	0
Maseru	St Barnabas	1	0	1	0	1	99	2	50	20	1		1	2	3.1	0	1	18									0	0	0	1	0	1	0	1	0	0	0	0	1	5	1	1	0
Maseru	St Barnabas	1	0	1	1	1	99			23	1		1	2		0	1	12									0	0	0	1	0	1	0	0	0	0	0	0	1	5	0	1	0
Maseru	St Barnabas	1	0	1	1	1	99			21	1		1	2	2.66	0	1	19									0	0	0	1	0	1	0	0	0	0	0	0	2	5	1	1	0
Maseru	St Barnabas	1	0	2	0	1	99	2	62	24	1		1	2		0	1	12									0	0	0	1	0	0	0	0	0	0	0	0			0	1	0
Maseru	St Barnabas	1	0	2	1	1	99			33	1		1	2	3.3	0	1	23									0	0	0	1	0	1	0	0	0	0	0	0	1	5	1	1	0
Maseru	St Barnabas	1	0	2	1	1	99			23	1		1	2		0	1	18									0	0	0	1	0	0	0	0	0	0	0	0	4	2	0	1	0
Maseru	St Barnabas	1	0	1	0	1	99	2	38	20	1		1	2	3.4	0	1	14									0	0	0	1	0	1	0	1	0	0	0	0	2	5	1	1	0
Maseru	St Barnabas	1	0	1	1	1	99			34	1		1	2	3.7	0	1	12									0	0	0	1	0	1	0	1	1	0	0	0	2	4	1	1	0
Maseru	St Barnabas	1	0	1	1	1	99			36	1		1	2	4	0	1	0									0	0	0	1	0	1	0	1	0	0	0	0	3	3	1	0	0
Maseru	St Barnabas	1	0	2	0	1	99	2	39	29	87		1	2	2.8	0	1	15									8	0	0	1	0	0	0	0	0	0	0	0	1	5	1	1	0
Maseru	St Barnabas	1	0	2	1	1	99			29	1		1		4.5	0	1										0	0	0	1	0	0	0	0	0	0	0	0	2	4	0		0
Maseru	St Barnabas	1	0	1	1	1	99			32	1		1	2	2.9	0	0		0	1	3	2	1	1	1	1	1	0	0	1	0	1	0	1	0	0	0	0	3	3	1	0	1			1
Maseru	St Barnabas	1	0	2	0	1	99	2	60	21	1		1		3	0	1	18									0	0	0	1	0	0	0	0	1	0	0	0	1	5	1	1	0
Maseru	St Barnabas	1	0	1	1	1	99			22	1		1	2	3.1	0	1	12				4	1	1	0	0	1	0	0	1	0	1	0	1	0	0	0	0	1	5	0	1	0			1
Maseru	St Barnabas	1	0	1	1	1	99			23	1		1	2	3.5	0	1	17									0	0	0	1	0	0	0	1	0	0	0	0	3	2	1	1	0
Maseru	St Barnabas	1	0	2	1	1	99			25	1		1	2	3.1	0	1	24									0	0	0	1	0	0	0	0	0	0	0	0	2	5	0	1	0
Maseru	St Barnabas	1	0	1	1	1	99			34	1		1	2	3	0	1	3									0	0	0	1	0	1	0	0	0	0	0	0	3	1	0	0	0
Maseru	St Barnabas	1	0	2	0	1	99	2	34	26	1		1	2	3.1	0	1	16									0	0	0	1	0	1	0	1	0	0	0	0			1	1	0
Maseru	St Barnabas	1	0	2	0	1	99	2	73	31	1		1	2	3.2	0	1	18									0	0	0	1	0	1	0	1	0	0	0	0			0	1	0
Maseru	St Barnabas	1	0	1	0	1	99	2	64	35	87		1	2	3.3	0	1	14									8	0	0	1	0	0	0	0	0	0	0	0			1	1	0
Maseru	St Barnabas	1	0	2	1	1	99			21	1		1	2	2.8	0	1	18									0	0	0	1	0	0	0	0	0	0	0	0	3	3	1	1	0
Maseru	St Barnabas	1	0	1	1	1	99			39	1		1	2	3.5	0	1	20									0	0	0	1	0	0	0	0	0	0	0	0	2	5	0	1	0
Maseru	St Barnabas	1	0	1	1	1	99			27	1		1	2	3.6	0	1	16									0	0	0	1	0	1	0	0	0	0	0	0	3	5	0	1	0
Maseru	St Barnabas	1	0	1	1	1	99			22	1		1	2	1.8	0	1										0	0	0	1	0	1	0	0	0	0	0	0	1	5	1		0
Maseru	St Barnabas	1	0	2	1	1	99			25	1		1	2	3.1	0	1	12									0	0	0	1	0	1	0	0	0	0	0	0	3	2	0	1	0
Maseru	St Barnabas	1	0	1	1	1	99			30	1		1	2	3.2	0	1	6	0			3	1	1	1	1	1	0	0	1	0	1	0	1	0	0	0	0	3	5	1	0	1			1
Maseru	St Barnabas	1	0	1	1	1	99			23	1		1	2	3.2	0	1	3	1	1	3	1	1	1	1	1	1	1	0	0	1	0	0	1	0	0	0	0	1	5	1	0	0			1
Maseru	St Barnabas	2	0	2	0	1	99	2	23	23	1		1	2	2.7	0	1	9									0	0	0	1	0	0	0	1	0	0	0	0	2	4	1	1	0
Maseru	St Barnabas	1	0	1	1	1	99			20	1		1	2	2.9	0	1										0	0	0	1	0	1	0	0	0	0	0	0	3	4	1		0
Maseru	St Barnabas	1	0	2	1	1	99			32	1		1	2	3.4	0	1	6	1	1	3	1	1	1	1	1	1	1	0	0	1	1	0	0	0	0	0	0	1	5	1	0	1			1
Maseru	St Barnabas	1	0	2	1	1	99			27	1		1	2	3.8	0	1	1									0	0	0	1	0	1	0	0	0	0	0	0	3	3	1	0	0
Maseru	St Barnabas	1	0	1	1	1	99			37	1		1	2	2.6	0	1	3	1	1	3	2	1	1	1	1	1	0	0	1	0	1	0	0	0	0	0	0	4	1	1	0	1			1
Maseru	St Barnabas	2	0	2	0	1	99	1	65	26	87		1	2	2.9	0	1	2							1		1	0	0	1	0	0	0	0	0	0	0	0			1	0	0			0
Maseru	St Barnabas	1	0	2	1	1	99			25	1		1	2	2.6	0	1	2									1		0			0	0	0	0	0	0	0	3	4	1	0	0			0
Maseru	St Barnabas	1	0	1	1	1	99			22	1		1	2	2.8	0	1	18									0	0	0	1	0	0	0	0	0	0	0	1	1	1	0	1	0
Maseru	St Barnabas	1	0	2	1	1	99			22	1		1	2	3.1	0	0										0	0	0	1	0	0	0	1	0	0	0	0	1	4	1	0	0
Maseru	St Barnabas	1	0	2	1	1	99			37	1		1	2		0	1	6	1	1	3	1	3	3	1	1	1	0	0	1	0	1	0	0	0	0	0	0	3	3	0	0	1			1
Maseru	St Barnabas	1	0	2	1	1	99			45	1		1	2	3.1	0	1	12	1	1	3	1	1	1	1	1	1	0	0	1	0	1	0	0	0	0	0	0	4	3	1	1	1			1
Maseru	St Barnabas	1	0	2	1	1	99			20	1		1	2	3.4	0	1	7									0	0	0	1	0	0	0	1	0	0	0	0	2	4	1	1	0
Maseru	St Barnabas	1	0	2	1	1	99			30	1		1	2	3.5	0	1	6									0	0	0	1	0	1	0	0	1	0	0	0	4	1	1	0	0
Maseru	St Barnabas	1	0	2	1	1	99			38	1		1	1	4	0	1	15									0	0	0	1	0	1	0	0	0	0	0	0	1	5	0	1	0
Maseru	St Barnabas	1	0	1	1	1	99			35	1		1	2	2.9	0	1	6									0	0	0	1	0	1	0	0	0	0	0	0	2	5	1	0	0
Maseru	St Barnabas	1	0	1	1	1	99			22	1		1	2	3.1	0	1	17									0	0	0	1	0	0	0	0	0	0	0	0	3	3	1	1	0
Maseru	St Barnabas	1	0	1	0	1	99	2	67	32	1		1	2	3.26	0	0										0	0	0	1	0	0	0	1	0	0	0	0			1	0	0
Maseru	St Barnabas	2	0	2	1	1	99			20	1		1	2	3.1	0	1										0	0	0	1	0	0	0	0	0	0	0	0	2	4	1		0
Maseru	St Barnabas	2	0	1	0	1	99	1	65	22	87		1	2	3	0	0			0		4					1	1	0	0	1	0	0	1	0	0	0	0			1	0	0			0
Maseru	St Barnabas	1	0	1	1	1	99			22	1		1	2	3	0	1	15									1	0	0	1	0	0	0	1	0	0	0	0			1	1	0			0
Maseru	St Barnabas	1	0	1	1	1	99			22	1		1	2		0	1										0	0	0	1	0	1	0	0	0	0	0	0	3	5	0		0
Maseru	St Barnabas	1	0	1	1	1	99			19	1		1	2	2.4	0	1	2									0	0	0	1	0	1	0	0	0	0	0	0	2	5	1	0	0
Maseru	St Barnabas	1	0	1	1	1	99			23	1		1	2	2.8	0	1	16									0	0	0	1	0	0	0	0	0	0	0	0	2	3	1	1	0
Maseru	St Barnabas	1	0	2	1	1	99			38	1		1	2	3.4	0	1	2									0	0	0	1	0	1	0	1	0	0	0	0	2	5	0	0	0
Maseru	St Barnabas	1	0	1	1	1	99			30	1		1	2		0	1	0									0	0	0	1	0	1	0	0	0	0	0	0	3	3	0	0	0
Maseru	St Barnabas	1	0	2	1	1	99			22	1		1	1		0	1	18									0	0	0	1	0	0	0	0	0	0	0	0			0	1	0
Maseru	St Barnabas	1	0	2	1	1	99			23	1		1	1	2.9	0	1	6									0	0	0	1	0	1	0	0	0	0	0	0	2	5	1	0	0
Maseru	St Barnabas	1	0	1	0	1	99	2	46	20	1		1	2	2.8	0	1	18									0	0	0	1	0	0	0	0	0	0	0	0	1	5	1	1	0
Maseru	St Barnabas	1	0	1	1	1	99			18	1		1	2	3.1	0	1	14									0	0	0	1	0	0	0	0	0	0	0	0	3	3	0	1	0
Maseru	St Barnabas	1	0	2	1	1	99			22	1		1	2	3.7	0	1	16									0	0	0	1	0	1	0	0	0	0	0	0	2	5	1	1	0
Maseru	St Barnabas	1	0	1	1	1	99			31	1		1	2	3.6	0	1										0	0	0	1	0	1	0	0	0	0	0	0	1	5	1		0
Maseru	St Barnabas	1	0	1	0	1	99	2	69		1		1	2	3.1	0	1	8									1	0	0	1	0	1	0	1	0	0	0	0			1	1	1			0
Maseru	St Barnabas	1	0	1	0	1	99	2	66	36	87		1	1	1.8	0	1										1	0	0	1	0	1	0	1	0	0	0	0			1		1			0
Maseru	St Barnabas	1	0	2	1	1	99			36	1		1	2	2.8	0	0		1	1	3	1	4	4	0	1	1	0	0	1	0	0	1	1	0	0	0	0	3	2	1	0	0			1
Maseru	St Barnabas	1	0	1	1	1	99			27	1		1	2	4.5	0	1	2									0	0	0	1	0	0	0	1	0	0	0	0	1	5	0	0	0
Maseru	St Barnabas	1	0	2	1	1	99			37	1		1	2		0	1	6	1	1	3	1	1	1	1	1	1	0	0	1	0	1	0	0	0	0	0	0	3	2	0	0	1			1
Maseru	St Barnabas	1	0	1	1	1	99			30	1		1	1	3.25	0	1	14									0	0	0	1	0	1	0	0	0	0	0	0	2	3	1	1	0
Maseru	St Barnabas	1	0	1	0	1	99	2	46	27	87		1		2.9	0	1								1		1	1	0	0	1	0	0	0	0	0	0	0			1		1			0
Maseru	St Barnabas	1	0	1	0	1	99	2	62	26	1		1	2	3	0	1										0	0	0	1	0	0	0	1	0	0	0	0	2	4	0		0
Maseru	St Barnabas	1	0	1	0	1	99	2	58	22	1		1	2	3.2	0	1	24									0	0	0	1	0	1	0	1	0	0	0	0	3	3	1	1	0
Maseru	St Barnabas	1	0	2	0	1	99	2	62	32	87		1		3.58	0	1										0	0	0	1	0	0	0	0	0	0	0	0			1		0
Maseru	St Barnabas	1	0	1	0	1	99	2	62	42	87		1	2	2.5	0	1	8				1			1		1	0	0	1	0	0	0	1	0	0	0	0			0	1	1			0
Maseru	St Barnabas	1	0	2	1	1	99			20	1		1	2	2.48	0	1	6									0	0	0	1	0	1	0	0	0	0	0	0	1	5	1	0	0
Maseru	St Barnabas	1	0	2	0	1	99	2	54	25	1		1	2	3	0	1	2									0	0	0	1	0	0	0	1	0	0	0	0			1	0	0
Maseru	St Barnabas	2	1	1	1	1	1			26	0	4	1	1		0	1	18		1	3	2	1	1	1	1	1	0	0	1	0	1	0	0	0	0	0	0	1	5	0	1	0			1
Maseru	St Barnabas	2	1	2	1	1	2						1	1		0	1	18							1	1	1	0	0	1	0	0	0	0	0	0	0	0			0	1	0			0
Maseru	St Barnabas	1	0	2	0	1	99	2	54		1		1	2		0	1	12									0	0	0	1	0	0	0	1	0	0	0	0			0	1	0
Maseru	St Barnabas	1	0	1	1	1	99			36	0	4	1	2	3.1	0	1	6	1	1	3	1	3	3	1	1	1	0	0	1	0	1	0	0	0	0	0	0	1	5	1	0	1			1
Maseru	St Barnabas	1	0	1	1	1	99			19	1		1	2	3	0	1										0	0	0	1	0	1	0	0	0	0	0	0	1	5	1		0
Maseru	St Barnabas	1	0	1	1	1	99			36	1		1	2	3.4	0	1										0	0	0	1	0	0	0	0	0	0	0	0	1	5	1		0
Maseru	St Barnabas	1	0	1	1	1	99			40	1		1	2	3.4	0	1	18									0	0	0	1	0	1	0	0	0	0	0	0	1	5	1	1	0
Maseru	St Barnabas	1	0	2	0	1	99	2	61	31	1		1	2	2.8	1	1	6				1					1	0	0	1	0	1	0	1	0	0	0	0	3	3	1	0	0			0
Maseru	St Barnabas	1	0	2	1	1	99			23	1		1	2	3.2	0	1	20									0	0	0	1	0	1	0	0	0	0	0	0	2	4	1	1	0
Maseru	St Rodrique	1	0	1	0	1	99	2	61	37	1		1	2	2.75	1	1	6									0	0	0	1	0	0	0	0	0	0	0	0	2		1	0	0
Maseru	St Rodrique	1	0	1	0	1	99	2	56		87		1	2	3.7	0	1								1	1	1	0	0	1	0	0	0	0	0	0	0	0			0		0			0
Maseru	St Rodrique	1	0	1	1	1	99			28	1		1	2	1	0	1	15									0	0	0	1	0	1	0	0	0	0	0	0	1	4	0	1	0
Maseru	St Rodrique	1	0	2	0	1	99	2	56	19	1		1	2	3.4	0	1	18									0	0	0	1	0	0	0	1	0	0	0	0			1	1	0
Maseru	St Rodrique	1	0	1	1	1	99			26	1		1	2		0	1	20									0	0	0	1	0	1	0	0	0	0	0	0	2	5	0	1	0
Maseru	St Rodrique	1	0	1	1	1	99			27	1		1	2	4.5	0	1	12		1	3	2	1	1	0	1	1	0	0	1	0	1	0	1	0	0	0	0	2	5	0	1	1			1
Maseru	St Rodrique	1	0	1	1	1	99			36	1		1	2		0	1	12									0	0	0	1	0	0	0	1	0	0	0	0	3	3	0	1	0
Maseru	St Rodrique	1	0	2	1	1	99			33	1		1	2	3	0	1	19									0	0	0	1	0	1	0	0	0	0	0	0	1	5	0	1	0
Maseru	St Rodrique	1	0	2	1	1	99			22	1		1	2	1	0	1	24									0	0	0	1	0	1	0	1	0	0	0	0	4	1	0	1	0
Maseru	St Rodrique	1	0	1	0	1	99	2	56	20	1		1	2	3.01	0	1	9									0	0	0	1	0	0	0	1	0	0	0	0			1	1	0
Maseru	St Rodrique	1	0	1	1	1	99			42	0	4	1	2	3	0	1	14	0	1	3	2	1	1	1	1	1	0	0	1	0	1	0	0	0	0	0	0	3	3	0	1	0			1
Maseru	St Rodrique	1	0	1	1	1	99			28	0	4	1	1	1.82	0	1	12	1	1	3	1	1	1	1	1	1	0	0	1	0	0	0	1	0	0	0	0	1	4	1	1	1			1
Maseru	St Rodrique	1	0	1	1	1	99			29	0	4	1	1	3	0	1	8	1	1	3	1	1	1	1	1	1	0	0	1	0	1	0	1	0	0	0	0	3	4	0	1	1			1
Maseru	St Rodrique	1	0	2	0	1	99	2	64	30	1		1	2	2.8	0	1	8		1	3	2	1	1	1	1	1	0	0	1	0	0	0	1	0	0	0	0	3	4	1	1	1			1
Maseru	St Rodrique	1	0	1	0	1	99	2	59	20	87		1	2	2.8	0	1	18									0	0	0	1	0	0	0	0	0	0	0	0			1	1	0
Maseru	St Rodrique	1	0	1	1	1	99			33	1		1	2	3.3	0	1										0	0	0	1	0	1	0	0	0	0	0	0	2	5	1		0
Maseru	St Rodrique	1	0	2	0	1	99	2	56	21	1		1	2	2.9	0	1	14									0	0	0	1	0	1	0	0	0	0	0	0	2	5	1	1	0
Maseru	St Rodrique	1	0	2	1	1	99			31	1		1	2	3	0	1	14									0	0	0	1	0	1	0	0	0	0	0	0	3	4	0	1	0
Maseru	St Rodrique	1	0	2	0	1	99	2	65	28	87		1	2	3.07	0	1	6				4			0	0	1	0	0	1	0	0	0	0	0	0	0	0			1	0	0			0
Maseru	St Rodrique	1	0	1	0	1	99	2	65	37	1		1	2	3.1	0	1	6		1	3	2	1	1	1	1	1	0	0	1	0	1	0	1	0	0	0	0			1	0	1			1
Maseru	St Rodrique	1	0	1	0	1	99	2	61	30	1		1	2	3	0	1	17									0	0	0	1	0	1	0	1	0	0	0	0	3	4	0	1	0
Maseru	St Rodrique	1	0	1	0	1	99	2	60	23	87		1	2	3	0	1	6									8	0	0	1	0	0	0	0	0	0	0	0	2	5	1	0	0
Maseru	St Rodrique	1	0	1	0	1	99	2	36	19	1		1	2	3.5	0	1	19									0	0	0	1	0	0	0	1	0	0	0	0	3	3	1	1	0
Maseru	St Rodrique	1	0	1	1	1	99			40	0	4	1	2	3.3	0	1	20	1	1	3	1	3	3	1	1	1	0	0	1	0	0	1	1	0	0	0	0	1	5	0	1	1			1
Maseru	St Rodrique	1	0	1	1	1	99			23	1		1	2		0	1	21									0	0	0	1	0	1	0	1	0	0	0	0	2	5	0	1	0
Maseru	St Rodrique	1	0	1	1	1	99			41	1		1	2	3.4	0	1	18	1			1	2	1	1	1	0	0	0	1	0	0	0	1	1	0	0	0	2	5	0	1	1
Maseru	St Rodrique	1	0	2	1	1	99			30	1		1	2	3	0	1										0	0	0	1	0	0	0	1	0	0	0	0	3	2	1		0
Maseru	St Rodrique	1	0	1	1	1	99			27	1		1	2	3.3	0	1										0	0	0	1	0	0	0	0	0	0	0	0	3	3	0		0
Maseru	St Rodrique	1	0	1	0	1	99	2	62	28	87		1	2	3.5	0	1	16									8		0			0	0	0	0	0	0	0			1	1	0
Maseru	St Rodrique	1	0	2	0	1	99	2	58	19	1		1	2	2.9	0	1	19									0	0	0	1	0	1	0	1	0	0	0	0	2	4	1	1	0
Maseru	St Rodrique	1	0	2	1	1	99			23	1		1	2	1.4	0	1	9	1	1	3	2	1	1	1	1	1	0	0	1	0	1	0	1	0	0	0	0	2	4	1	1	1			1
Maseru	St Rodrique	1	0	1	0	1	99	2	70	25	1		1	2	3.5	0	1	19									0	0	0	1	0	1	0	1	0	0	0	0	2	5	0	1	0
Maseru	St Rodrique	1	0	2	1	1	99			25	1		1	2	3.2	0	1	14									0	0	0	1	0	0	0	0	0	0	0	0	3	2	0	1	0
Maseru	St Rodrique	1	0	2	1	1	99			21	1		1	2	3.2	0	1	12									0	0	0	1	0	0	0	0	0	0	0	0	1	5	1	1	0
Maseru	St Rodrique	1	0	2	1	1	99			27	1		1	2	2.9	0	1										0	0	0	1	0	0	0	1	1	0	0	0	2	5	0		0
Maseru	St Rodrique	1	0	2	1	1	99			27	1		1	2	2.7	0	1	18									0	0	0	1	0	1	0	0	0	0	0	0	1	5	1	1	0
Maseru	St Rodrique	1	0	1	0	1	99	2	41	23	1		1	2	2.8	0	1	19									0	0	0	1	0	1	0	1	0	0	0	0	1	5	1	1	0
Maseru	St Rodrique	1	0	1	0	1	99	2	61	26	1		1	2	3.1	0	1	12									0	0	0	1	0	1	0	1	0	0	0	0			1	1	0
Maseru	St Rodrique	1	0	1	1	1	99			20	1		1	1	3.3	0	1	4									0	0	0	1	0	1	0	1	0	0	0	0	3	3	0	0	0
Maseru	St Rodrique	1	0	2	1	1	99			22	1		1	2	3.38	0	1	6	0	0		3	1	1	1	1	1	0	0	1	0	0	0	0	0	0	0	0	2	5	1	0	0			1
Maseru	St Rodrique	1	0	1	1	1	99			23	1		1	2	2.75	0	1	19									0	0	0	1	0	0	0	1	0	0	0	0	1	5	1	1	0
Maseru	St Rodrique	1	0	1	1	1	99			27	1		1	2		1	1	6	1	1	3	1	1	1	1	1	1	1	0	0	1	0	0	1	1	0	0	0			0	0	1			1
Maseru	St Rodrique	1	0	2	0	1	99	2	45	22	1		1	2	2.9	0	0										0	0	0	1	0	0	0	1	0	0	0	0	3	5	1	0	0
Maseru	St Rodrique	1	0	1	1	0	99			25	1		1	2	3.2	0	1										0	0	1	0	1	0	0	0	0	0	0	0	4	5	1		0	539	3
Maseru	St Rodrique	1	0	1	1	1	99			40	1		1	2	3.5	0	1	16	1	1	3	1	4	3	1	1	1	0	0	1	0	0	0	1	0	0	0	0	1	5	0	1	1			1
Botha-Bothe	Ngoajane	1	0	2	1	1	99			28	1		1	2	3.5	0	1	14									0	0	0	1	0	1	0	0	0	0	0	0	2	3	0	1	0
Botha-Bothe	BB_Hospital	1	0	2	1	1	99			31	1		1	2	3.4	0	1	19	1	1	3	2	1	1	1	1	1	0	0	1	0	1	0	1	0	0	0	0	1	5	1	1	1			1
Botha-Bothe	BB_Hospital	1	0	2	1	1	99			31	1		1	2	3.3	1	1										0	0	0	1	0	0	0	1	0	0	0	0	3	5	1		0
Botha-Bothe	BB_Hospital	1	0	1	0	1	99	2	30	34	1		1	2	3.7	0	1										0	0	0	1	0	0	0	0	0	0	0	0	3	4	1		0
Botha-Bothe	BB_Hospital	1	0	1	1	1	99			24	1		1	2	3.1	1	1	17									0	0	0	1	0	1	0	0	0	0	0	0	1	5	1	1	0
Botha-Bothe	BB_Hospital	1	0	1	1	1	99			35	1		1	2	3.2	0	1	7									0	0	0	1	0	1	0	0	0	0	0	0	3	2	1	1	0
Botha-Bothe	BB_Hospital	1	0	2	1	1	99			26	1		1	2	3.4	0	1	22									0	0	0	1	0	1	0	0	0	0	0	0	2	4	1	1	0
Botha-Bothe	BB_Hospital	1	0	1	1	1	99			26	1		1	1	3	1	1		1	1	3	1			1	1	1	0	0	1	0	0	0	0	0	0	0	0	1		1		1			0
Botha-Bothe	BB_Hospital	1	0	1	0	1	99	2	64	32	87		1	2	2.8	0	1	6									8	0	0	1	0	0	0	0	0	0	0	0			0	0	0
Botha-Bothe	BB_Hospital	1	0	2	1	1	99			20	1		1	2	3	0	1	6	1	1	3	2	1	1	1	1	1	0	0	1	0	1	0	1	0	0	0	0	2	5	1	0	1			1
Botha-Bothe	BB_Hospital	1	0	1	1	1	99			23	1		1	2	3.2	0	1										0	0	0	1	0	1	0	0	0	0	0	0	1	5	1		0
Botha-Bothe	BB_Hospital	1	0	1	0	1	99	2	53	22	1		1	2	3.5	0	1	15									0	0	0	1	0	0	0	1	0	0	0	0			1	1	0
Botha-Bothe	BB_Hospital	1	0	1	0	1	99	2	63	34	1		1	2	3.4	0	0										0	0	0	1	0	0	0	1	0	0	0	0			1	0	0
Botha-Bothe	BB_Hospital	1	0	2	1	1	99			22	1		1	2	2.6	0	1										0	0	0	1	0	1	0	0	0	0	0	0	1	3	1		0
Botha-Bothe	BB_Hospital	1	0	1	0	1	99	2	70	26	87		1	2	2.8		1	15									0	0	0	1	0	0	0	0	0	0	0	0	2		1	1	0
Botha-Bothe	BB_Hospital	1	0	2	1	1	99			22	0	1	1			0	1	12	0	0		3	1	1	1	1	1	0	0	1	0	0	0	0	0	0	0	0			0	1	0			1
Botha-Bothe	BB_Hospital	1	0	2	1	1	99			27	1		1	2	3.4	0	1										0	0	0	1	0	1	0	0	0	0	0	0	4	1	1		0
Botha-Bothe	BB_Hospital	1	0	1	1	1	99			27	1		1	2	3.6	0	1										0	0	0	1	0	1	0	0	0	0	0	0	1	5	1		0
Botha-Bothe	BB_Hospital	1	0	2	1	1	99			33	1		1	2	2.4	0	1	15									0	0	0	1	0	1	0	0	0	0	0	0	1	5	1	1	0
Botha-Bothe	BB_Hospital	1	0	1	1	1	99			21	1		1	2	3.5	0	1	8									0	0	0	1	0	0	0	1	0	0	0	0	1	5	1	1	0
Botha-Bothe	BB_Hospital	1	0	2	1	1	99			24	1		1	2	3.3	0	1										0	0	0	1	0	1	0	0	0	0	0	0	3	4	1		0
Botha-Bothe	BB_Hospital	1	0	1	1	1	99			19	1		1	2	3.1	0	1										0	0	0	1	0	0	0	1	0	0	0	0	2	5	1		0
Botha-Bothe	BB_Hospital	1	0	1	1	1	99			27	1		1	2	2.9	0	1	12									0	0	0	1	0	1	0	0	0	0	0	0	1	5	1	1	0
Botha-Bothe	BB_Hospital	1	0	1	1	1	99			25	1		1	2	3.5	0	1	18									0	0	0	1	0	1	0	0	0	0	0	0	3	3	1	1	0
Botha-Bothe	BB_Hospital	1	0	1	1	1	99			30	1		1	2	3.1	0	0										0	0	0	1	0	1	0	0	0	0	0	0	1	4	1	0	0
Botha-Bothe	BB_Hospital	1	0	2	0	1	99	2	19	28	1		1	2	3.1		1										0	0	0	1	0	0	0	1	0	0	0	0			1		0
Botha-Bothe	BB_Hospital	1	0	2	0	1	99	2	67	25	1		1	2		0	1										0	0	0	1	0	0	0	0	0	0	0	0		5	0		0
Botha-Bothe	BB_Hospital	1	0	2	1	1	99			42	0	4	1	2	3	0	1	12	0	1	3	1	1	1	1	1	1	0	0	1	0	1	0	1	0	0	0	0	2	4	1	1	1			1
Botha-Bothe	BB_Hospital	1	0	2	1	1	99			32	1		1	2	3.6	0	1	21									0	0	0	1	0	1	0	0	0	0	0	0	2	4	1	1	0
Botha-Bothe	BB_Hospital	1	0	2	1	1	99			26	1		1	2	3.4	0	1	16									0	0	0	1	0	1	0	1	0	0	0	0	3	4	1	1	0
Botha-Bothe	BB_Hospital	1	0	2	0	1	99	2	23	22	1		1		2.7	0	1										0	0	0	1	0	0	0	0	0	0	0	0		3	1		0
Botha-Bothe	BB_Hospital	1	0	2	1	1	99			27	1		1	2	2.8	0	1	6	1	1	3	2	1	1	1	1	1	0	0	1	0	1	0	1	0	0	0	0	2	4	1	0	1			1
Botha-Bothe	BB_Hospital	1	0	1	1	1	99			30	1		1	2	3.8	0	1	11									0	0	0	1	0	1	0	0	0	0	0	0	1	4	1	1	0
Botha-Bothe	BB_Hospital	1	0	1	1	1	99			34	1		1	2	2.5	0	1	6									0	0	0	1	0	1	0	0	0	0	0	0	1	4	1	0	0
Botha-Bothe	BB_Hospital	1	0	1	1	1	99			22	1		1	1	3.1	0	1	17									0	0	0	1	0	1	0	0	0	0	0	0			1	1	0
Botha-Bothe	BB_Hospital	1	0	1	1	1	99			42	0	1	1	2	2.7	1	1										0	0	0	1	0	1	0	0	0	0	0	0			0		0
Botha-Bothe	BB_Hospital	1	0	1	1	1	99			26	1		1	2	3.1	0	1	6									0	0	0	1	0	1	0	0	0	0	0	0	3	3	1	0	0
Botha-Bothe	BB_Hospital	1	0	1	0	1	99	2	63	30	1		1	2	3.6	0	0										0	0	0	1	0	0	0	1	0	0	0	0			1	0	0
Botha-Bothe	BB_Hospital	1	0	1	1	1	99			39	1		1	2	2.8	1	1	21									0	0	0	1	0	1	0	0	0	0	0	0	2	4	1	1	0
Botha-Bothe	BB_Hospital	1	0	2	1	1	99			22	1		1	2	3.2	0	1	18									0	0	0	1	0	0	0	0	0	0	0	0	2	5	1	1	0
Botha-Bothe	BB_Hospital	1	0	2	0	1	99	2	49	27	1		1	2	2.9	0	1		1	1		2			1		8	0	0	1	0	0	0	0	0	0	0	0			1		0
Botha-Bothe	BB_Hospital	1	0	1	0	1	99	2	53	27	0	4	1	2	3	0	1	15		1		1			1		1	0	0	1	0	0	0	0	0	0	0	0		5	1	1	1			0
Botha-Bothe	BB_Hospital	1	0	1	1	1	99			20	1		1	2	2.7	0	1	14									0	0	0	1	0	1	0	0	0	0	0	0	3	2	1	1	0
Botha-Bothe	BB_Hospital	1	0	2	1	1	99			23	1		1	2	3.2	0	1	15									0	0	0	1	0	1	0	1	0	0	0	0	3	3	1	1	0
Botha-Bothe	BB_Hospital	1	0	1	1	1	99			26	1		1	2	3	0	1		1	1	3	2	1	1	1	1	1	0	0	1	0	1	0	1	0	0	0	0	1	4	1		1			1
Botha-Bothe	BB_Hospital	1	0	2	0	1	99	2	69	23	1		1	2	3.5	0	1	5									8	0	0	1	0	0	0	0	0	0	0	0			1	0	0
Botha-Bothe	BB_Hospital	1	0	2	1	1	99			24	1		1	2	2.4	0	1										0	0	0	1	0	1	0	0	0	0	0	0	2	5	1		0
Botha-Bothe	BB_Hospital	1	0	2	1	1	99			36	1		1	2	3.2	1	1	1									0	0	0	1	0	1	0	0	0	0	0	0	1	5	1	0	0
Botha-Bothe	BB_Hospital	1	0	1	1	1	99			35	1		1	2	2.8	0	1	6									0	0	0	1	0	1	0	0	0	0	0	0	1	5	1	0	0
Botha-Bothe	BB_Hospital	1	0	2	1	1	99			30	1		1	2	3.5	0	1	15									0	0	0	1	0	0	0	0	0	0	0	0	4	3	1	1	0
Botha-Bothe	BB_Hospital	1	0	1	0	1	99	2	39	19	1		1	1	3.4	0	1	7									0	0	0	1	0	0	0	1	0	0	0	0	2	3	1	1	0
Botha-Bothe	BB_Hospital	1	0	1	1	1	99			22	1		1	2	3.5	0	1										0	0	0	1	0	1	0	0	0	0	0	0	2	5	1		0
Botha-Bothe	BB_Hospital	1	0	1	0	1	99	2	53	22	87		1	1	2.5	0	1	6									8	0	0	1	0	0	0	0	0	0	0	0	3	3	1	0	0
Botha-Bothe	BB_Hospital	1	0	1	0	1	99	2	54	30	87		1		2.67	0	1	6									8	0	0	1	0	0	0	0	0	0	0	0	1		1	0	0
Botha-Bothe	BB_Hospital	1	0	1	1	1	99			21	1		1	1	2.8	0	1	3									0	0	0	1	0	1	0	0	0	0	0	0	3	2	1	0	0
Botha-Bothe	BB_Hospital	1	0	1	1	1	99			20	1		1	2	2.7	1	1	14									0	0	0	1	0	0	0	0	0	0	0	0	1		0	1	0
Botha-Bothe	BB_Hospital	1	0	2	1	1	99			25	1		1	2	3.9	0	1	1									0	0	0	1	0	1	0	1	0	0	0	0	1	5	0	0	0
Botha-Bothe	BB_Hospital	1	0	1	1	1	99			35	1		1	2	4.3	0	1										0	0	0	1	0	1	0	0	0	0	0	0	3	3	1		0
Botha-Bothe	BB_Hospital	1	0	1	1	1	99			25	1		1	2	3	1	1	14									0	0	0	1	0	0	0	0	0	0	0	0	2	3	0	1	0
Botha-Bothe	BB_Hospital	1	0	2	1	1	99			32	1		1	2	3.3	1	1	3									0	0	0	1	0	1	0	0	0	0	0	0		5	1	0	0
Botha-Bothe	BB_Hospital	1	0	2	1	1	99			28	0	4	1	2	3.2	0	1	5	1	1	3	2	1	1	1	1	1	0	0	1	0	0	0	0	0	0	0	0	1		1	0	1			1
Botha-Bothe	BB_Hospital	1	0	2	0	1	99	2	40	23	1		1	2	3.65	1	1	4									0	0	0	1	0	0	0	0	0	0	0	0			1	0	0
Botha-Bothe	BB_Hospital	1	0	1	0	1	99	2	60	31	1		1	2	3	1	1										0	0	0	1	0	0	0	0	0	0	0	0	1	3	0		0
Botha-Bothe	BB_Hospital	1	0	1	1	1	99			33	1		1	2	3.7	0	1										0	0	0	1	0	1	0	0	0	0	0	0	2	3	1		0
Botha-Bothe	BB_Hospital	1	0	1	1	1	99			21	1		1	2	2.9	1	1	18									0	0	0	1	0	0	0	0	0	0	0	0	3	3	1	1	0
Botha-Bothe	BB_Hospital	1	0	2	0	1	99	2	38	26	87		1	2	2.95	1	1	4									8	0	0	1	0	0	0	0	0	0	0	0			1	0	0
Botha-Bothe	BB_Hospital	1	0	1	1	1	99			35	0	4	1	2	4	0	1	14	1			4			1	1	1	0	0	1	0	0	0	0	0	0	0	0	1		0	1	1			0
Botha-Bothe	BB_Hospital	1	0	2	1	1	99			36	1		1	2	3.2	1	1	23									0	0	0	1	0	1	1	0	0	0	0	0	3	3	0	1	0
Botha-Bothe	BB_Hospital	1	0	2	1	1	99			28	1		1	2	3.2	1	1	9									0	0	0	1	0	1	0	0	0	0	0	0	1	5	1	1	0
Botha-Bothe	BB_Hospital	1	0	1	1	1	99			26	1		1	2	2.5	1	1	20									0	0	0	1	0	1	0	0	0	0	0	0	4	1	0	1	0
Botha-Bothe	BB_Hospital	1	0	1	1	1	99			27	1		1	2	3.378	1	1	16									0	0	0	1	0	1	0	0	0	0	0	0	1	4	1	1	0
Botha-Bothe	BB_Hospital	1	0	2	1	1	99			19	1		1	2	3.3	0	1	16									0	0	0	1	0	0	0	0	0	0	0	0	3	2	1	1	0
Botha-Bothe	BB_Hospital	1	0	1	1	1	99			26	1		1	2	4.2	1	1										1		0			1	0	0	0	0	0	0	3	3	1		0			0
Botha-Bothe	BB_Hospital	1	0	1	1	1	99			36	0	4	1	2	2.9	0	1		1	1	3	2	1	1	1	1	1	0	0	1	0	1	1	1	0	0	0	0	2	5	0		1			1
Botha-Bothe	BB_Hospital	1	0	2	0	1	99	2	54	25	87		1	2	3	1	1	7									0	0	0	1	0	0	0	0	0	0	0	0	1		1	1	0
Botha-Bothe	BB_Hospital	1	0	2	1	1	99			34	1		1	2	3.13	0	1	14									0	0	0	1	0	0	0	0	0	0	0	0	2	5	1	1	0
Botha-Bothe	BB_Hospital	1	0	1	1	1	99			19	1		1	2	2.7	1	1	19									0	0	0	1	0	1	0	0	0	0	0	0	3		1	1	0
Botha-Bothe	BB_Hospital	1	0	2	1	1	99			28	1		1	2	2.9	0	1	4									0	0	0	1	0	1	0	0	0	0	0	0	1	3	1	0	0
Botha-Bothe	BB_Hospital	1	0	2	1	1	99			33	1		1	2	2.7	0	1	9									0	0	0	1	0	1	0	0	0	0	0	0	2	5	0	1	0
Botha-Bothe	BB_Hospital	1	0	1	0	1	99	2	54	35	87		1	2	3.6	0	1	2									8		0			0	0	0	0	0	0	0			1	0	0
Botha-Bothe	BB_Hospital	2	1	1	1	1	1			35	0	4	1	2	2.45	1	0		1	1	3	1	2	2	1	0	1	0	0	1	0	1	0	1	0	0	0	0	1	4	1	0	1			1
Botha-Bothe	BB_Hospital	2	1	1	1	1	2						1	2	2.6	0	0								1		8		0			0	0	0	0	0	0	0			0	0	1
Botha-Bothe	BB_Hospital	1	0	2	0	1	99	2	82		87		1	2	2.9	1	1	10									0	0	0	1	0	0	0	0	0	0	0	0	3	5	1	1	0
Botha-Bothe	BB_Hospital	1	0	1	1	1	99			19	1		1	2	2.8	0	1	14									0	0	0	1	0	0	0	1	0	0	0	0	1	4	1	1	0
Botha-Bothe	BB_Hospital	1	0	1	1	1	99			35	1		1	2	2.9	0	1	20									1	0	0	1	0	0	1	1	0	0	0	0	2	5	1	1	0			0
Botha-Bothe	BB_Hospital	1	0	1	1	1	99			34	1		1	2	4.12	1	1										0	0	0	1	0	1	0	0	0	0	0	0	3	3	1		0
Botha-Bothe	BB_Hospital	1	0	1	1	1	99			23	1		1	2	3.32	0	1	18									0	0	0	1	0	1	0	0	0	0	0	0	1	5	1	1	0
Botha-Bothe	BB_Hospital	1	0	2	1	1	99			36	1		1	2	3.7	0	1										0	0	0	1	0	0	0	0	0	0	0	0	1		1		0
Botha-Bothe	BB_Hospital	1	0	2	0	1	99	2	61	22	87		1	2	3.4	1	1	22									8	0	0	1	0	0	0	0	0	0	0	0	1		1	1	0
Botha-Bothe	BB_Hospital	1	0	2	1	1	99			27	1		1	2	2.5	1	1	9	1	1	3	2	1	1	1	1	1	0	0	1	0	1	0	1	1	0	0	0	1	5	0	1	1			1
Botha-Bothe	BB_Hospital	1	0	2	1	1	99			37	1		1	2	3.65	1	1	14									0	0	0	1	0	0	0	0	0	0	0	0	2	3	1	1	0
Botha-Bothe	BB_Hospital	1	0	2	0	1	99	2	46	26	1		1	2	3	0	1	12									0	0	0	1	0	0	0	0	0	0	0	0	1	5	1	1	0
Botha-Bothe	BB_Hospital	1	0	1	1	1	99			25	1		1	2	2.3	0	1	18									0	0	0	1	0	1	0	0	0	0	0	0	1	5	1	1	0
Botha-Bothe	BB_Hospital	1	0	1	0	1	99	2	51	24	87		1	2	2.8	0	1	3							1		8	0	0	1	0	0	0	0	0	0	0	0			1	0	1
Botha-Bothe	BB_Hospital	1	0	2	0	1	99	2	59	24	87		1	2	3.8	0	1	18									8	0	0	1	0	0	0	0	0	0	0	0			1	1	0
Botha-Bothe	BB_Hospital	1	0	1	0	1	99	2	75	31	1		1	2	2.75	0	1	24									0	0	0	1	0	0	0	1	0	0	0	0	1	5	1	1	0
Botha-Bothe	St Paul	1	0	1	1	1	99			23	1		1	2	3	0	1	2									0	0	0	1	0	1	0	0	0	0	0	0	1	4	1	0	0
Botha-Bothe	St Paul	1	0	1	0	1	99	2	35	26	1		1	2	2.6	0	0					2			1	1	1	0	0	1	0	1	0	1	0	0	0	0			1	0	1			0
Botha-Bothe	St Paul	1	0	1	1	1	99			24	1		1	2	3.3	0	1	12	1	1	3	2	1	1	1	1	1	0	0	1	0	1	0	1	0	0	0	0	2	5	1	1	1			1
Botha-Bothe	St Paul	1	0	1	1	1	99			41	1		1	2	3	0	1	18									0	0	0	1	0	0	0	0	0	0	0	0	3	5	1	1	0
Botha-Bothe	St Paul	1	0	1	0	1	99	2	60	22	1		1	2	2.6	0	1	6	1	1		2			1	1	1	0	0	1	0	1	0	1	0	0	0	0	1		0	0	1			0
Botha-Bothe	St Paul	1	0	1	1	1	99			30	1		1	2	3.6	0	1	12									0	0	0	1	0	1	0	0	0	0	0	0	2	5	1	1	0
Botha-Bothe	St Paul	1	0	2	1	1	99			26	0	1	1	2		0	1	16									0	0	0	1	0	0	0	0	0	0	0	0			0	1	0
Botha-Bothe	St Paul	1	0	1	1	1	99			26	1		1	2	3	0	1	19									0	0	0	1	0	1	0	0	0	0	0	0	1	5	0	1	0
Botha-Bothe	St Paul	1	0	2	1	1	99			28	1		1	2	3	0	1	18									0	0	0	1	0	1	0	0	0	0	0	0	1	5	1	1	0
Botha-Bothe	St Paul	1	0	2	1	1	99			27	1		1	2		0	1	19									0	0	0	1	0	0	0	0	0	0	0	0	3	3	0	1	0
Botha-Bothe	St Paul	1	0	1	0	1	99	2	50		87		1	2	3	0	1	3									8	0	0	1	0	0	0	0	0	0	0	0			1	0	0
Botha-Bothe	St Paul	1	0	1	1	1	99			41	1		1	2	3.4	0	1	18									0	0	0	1	0	1	0	0	0	0	0	0	2	4	1	1	0
Botha-Bothe	St Paul	1	0	1	1	1	99			29	1		1	2	2.7	0	1	16									0	0	0	1	0	1	0	0	0	0	0	0	3	3	1	1	0
Botha-Bothe	St Paul	1	0	2	0	1	99	2	43	26	1		1	2	3	0	1	18									0	0	0	1	0	1	0	1	0	0	0	0			1	1	0
Botha-Bothe	St Paul	1	0	2	1	1	99			28	1		1	2	2.4	0	1	12									0	0	0	1	0	1	0	1	0	0	0	0			1	1	0
Botha-Bothe	St Paul	1	0	1	0	1	99	2	55	28	1		1	2	3.3	0	1	12									0	0	0	1	0	1	0	1	0	0	0	0			1	1	0
Botha-Bothe	St Paul	1	0	1	1	1	99			42	1		1	2	2.7	0	1	6	1	1	3	1	2	2	1	1	1	0	0	1	0	1	0	0	0	0	0	0	1	5	0	0	1			1
Botha-Bothe	St Paul	1	0	1	1	1	99			23	1		1	2	2.7	0	1										1	0	0	1	0	1	0	0	0	0	0	0	3	3	1		0			0
Botha-Bothe	St Paul	1	0	2	1	1	99			27	0	4	1	2	2.4	0	1	12	1	1	3	1	4	4	1	1	1	0	0	1	0	1	0	0	0	0	0	0	1		1	1	1			1
Botha-Bothe	St Paul	1	0	2	1	1	99			29	1		1	2		0	1										0	0	0	1	0	1	0	0	0	0	0	0	1	5	1		0
Botha-Bothe	St Paul	1	0	1	0	1	99	2	48	25	1		1	2	3.3	0	1	2									0	0	0	1	0	0	0	1	0	0	0	0	2		1	0	0
Botha-Bothe	St Paul	1	0	2	0	1	99	2	56	29	1		1	2		1	1	2									1	0	0	1	0	0	0	1	0	0	0	0			1	0	0			0
Botha-Bothe	St Paul	1	0	1	1	1	99			26	1		1	2	3.4	0	1	6									0	0	0	1	0	1	0	0	0	0	0	0	1	4	1	0	0
Botha-Bothe	St Paul	1	0	1	1	1	99			26	1		1	2	2.5	0	1	1	0	0		4	1	3	1	0	0	0	0	1	0	0	0	1	0	0	0	0		1	0	0	0
Botha-Bothe	St Paul	1	0	2	1	1	99			34	1		1	2	4	0	1										0	0	0	1	0	0	0	0	0	0	0	0	2		1		0
Botha-Bothe	St Paul	1	0	1	1	1	99			25	1		1	2	3.6	0	1	21									0	0	0	1	0	0	0	0	0	0	0	0	2	3	1	1	0
Botha-Bothe	St Paul	1	0	2	1	1	99			23	1		1	2	2.7	0	0										0	0	0	1	0	1	0	0	0	0	0	0	3	3	1	0	0
Botha-Bothe	St Paul	1	0	2	1	1	99			32	1		1		2.6	0	1	12									0	0	0	1	0	0	0	0	0	0	0	0	3	2	1	1	0
Botha-Bothe	St Paul	1	0	1	0	1	99	2	42	22	1		1			0	0										0	0	0	1	0	1	0	1	0	0	0	0			1	0	0
Botha-Bothe	St Paul	1	0	1	1	1	99			43	1		1	2	2.9	0	1	6	1	1	3	2	1	1	1	1	1	0	0	1	0	1	0	0	0	0	0	0			1	0	1			1
Botha-Bothe	St Paul	1	0	2	1	1	99			35	1		1	2	3	0	1	11									0	0	0	1	0	1	0	0	0	0	0	0	2	4	1	1	0
Botha-Bothe	St Paul	1	0	2	1	1	99			26	1		1	2	3.5	0	1	8									0	0	0	1	0	1	0	0	0	0	0	0	3	3	1	1	0
Botha-Bothe	St Paul	1	0	2	1	1	99			33	1		1	2	2.8	0	0										0	0	0	1	0	0	0	0	0	0	0	0		3	0	0	0
Botha-Bothe	St Paul	1	0	1	1	1	99			24	1		1	2	3.3	0	1	9									0	0	0	1	0	0	0	0	0	0	0	0	3	3	1	1	0
Botha-Bothe	St Paul	1	0	1	1	1	99			23	1		1	2	3	0	1										1		0			1	0	0	1	0	0	0	1	5	1		0			0
Botha-Bothe	St Paul	1	0	2	1	1	99			25	1		1	2	3.08	0	1	18									0	0	0	1	0	1	0	0	1	0	0	0	1		1	1	0
Botha-Bothe	St Paul	1	0	2	1	1	99			23	1		1	2	2.5	1	1	9									0	0	0	1	0	1	0	1	0	0	0	0	3	3	1	1	0
Botha-Bothe	St Paul	1	0	2	0	1	99	2	53	29	87		1	2	3.3	1	1	6									8	0	0	1	0	0	0	0	0	0	0	0			1	0	0
Botha-Bothe	St Paul	1	0	1	1	1	99			26	1		1	2	3	0	1	1									0	0	0	1	0	1	0	0	0	0	0	0	1	4	1	0	0
Botha-Bothe	St Paul	1	0	1	1	1	99			37	1		1	2	2.8	0	1	14									0	0	0	1	0	0	0	0	0	0	0	0	4	2	0	1	0
Botha-Bothe	St Paul	1	0	2	1	1	99			38	1		1	2	3.56	0	1	14									0	0	0	1	0	0	0	0	0	0	0	0	1	5	1	1	0
Botha-Bothe	St Paul	1	0	1	0	1	99	2	50	25	87		1	2	3.3	0	1	0									8	0	0	1	0	0	0	0	0	0	0	0			1	0	0
Botha-Bothe	St Paul	1	0	2	1	1	99			19	1		1	2	3	1	1	14									0	0	0	1	0	1	0	0	0	0	0	0	2	4	1	1	0
Botha-Bothe	St Paul	1	0	2	1	1	99			23	1		1	2	3.45	1	1	12	1	1	3	2	1	1	1	1	1	0	0	1	0	1	0	1	0	0	0	0	1	4	1	1	1			1
Botha-Bothe	St Paul	1	0	2	1	1	99			29	1		1	1	2.7	1	1	12	1	1	3	2	1	1	1	1	1	0	0	1	0	1	0	1	0	0	0	0	1	5	1	1	1			1
Botha-Bothe	St Paul	1	0	1	1	1	99			25	1		1	2	3.9	0	1										0	0	0	1	0	1	0	1	0	0	0	0	2	4	1		0
Botha-Bothe	St Paul	2	1	1	1	1	1			25	1		1	2	2.875	0	1	10									0	0	0	1	0	1	0	0	0	0	0	0	1		1	1	0
Botha-Bothe	St Paul	2	1	1	1	1	2						1	2	2.875	0	1	10									8		0			0	0	0	0	0	0	0			0	1	0
Botha-Bothe	St Paul	1	0	1	1	1	99			41	1		1	2	3.6	0	1										0	0	0	1	0	1	0	0	1	0	0	0	2	4	1		0
Botha-Bothe	St Paul	1	0	1	1	1	99			30	0	4	1	2	3.7	1	1	6	1	1	3	1	2	2	1	1	1	0	0	1	0	1	0	1	0	0	0	0	3	3	1	0	1			1
Botha-Bothe	St Paul	1	0	2	1	1	99			25	1		1	2	3.22	1	1	14	1	1	3	2	1	1	1	1	1	0	0	1	0	1	1	1	0	0	0	0	1	5	1	1	1			1
Botha-Bothe	St Paul	1	0	2	1	1	99			28	1		1	2	2.8	0	1	11	1	1	3	2	1	1	1	1	1	0	0	1	0	1	1	1	1	0	1	0	1	5	1	1	1			1
Botha-Bothe	St Paul	1	0	1	0	1	99	2	55	24	87		1	2	2.8	1	1	12									8	0	0	1	0	0	0	0	0	0	0	0			0	1	0
Botha-Bothe	St Paul	1	0	1	1	1	99			28	0	4	1	2	3	0	1	14	1	1	3	1	2	2	1	1	1	0	0	1	0	0	0	1	0	0	0	0	2	4	0	1	1			1
Botha-Bothe	St Paul	1	0	1	1	1	99			22	1		1	2	2.8	0	1	4	0			4	3	88	0	0	1	0	0	1	0	1	0	1	0	0	0	0	1	4	1	0	0			1
Botha-Bothe	Tsime	1	0	2	1	1	99			24	1		1	2	3.2	0	1										0	0	0	1	0	0	0	0	0	0	0	0	1	4	1		0
Botha-Bothe	Tsime	1	0	1	1	1	99			23	1		1	2	3.8	0	1	3	1	1	2	2	1	1	1	1	1	0	0	1	0	1	0	1	0	0	0	0	3	3	1	0	1			1
Botha-Bothe	Tsime	1	0	2	1	1	99			29	1		1	2	3	0	1	11									0	0	0	1	0	1	0	0	0	0	0	0	2	5	1	1	0
Botha-Bothe	Tsime	1	0	2	1	1	99			21	1		1	2	3.2	0	1	12									0	0	0	1	0	0	0	0	0	0	0	0	1	5	1	1	0
Botha-Bothe	Tsime	1	0	2	0	1	99	2	66	36	1		1	2	3.7	0	1	19									0	0	0	1	0	0	0	1	0	0	0	0			1	1	0
Botha-Bothe	Tsime	1	0	2	1	1	99			30	1		1	2	2.9	1	1	12									0	0	0	1	0	1	0	0	0	0	0	0	2	3	1	1	0
Botha-Bothe	Tsime	1	0	2	1	1	99			27	1		1	2	3.1	0	1										0	0	0	1	0	1	0	0	0	0	0	0	2	3	1		0
Botha-Bothe	Tsime	1	0	2	1	0	99			44	1		1	1	3.2				1	1	3	2	1	1	0	1	1		1	0	1	1	1	0	0	0	1	0	2	2	0		1	7	2	1
Botha-Bothe	Tsime	1	0	2	1	1	99			20	1		1	2	3.1	0	1	4									0	0	0	1	0	1	0	1	0	0	0	0	4	2	1	0	0
Botha-Bothe	Tsime	1	0	1	1	1	99			34	1		1	2	3.3	1	1	12	1	1	88	1	4	88	1	1	1	0	0	1	0	0	0	1	0	0	0	0	1	5	1	1	1			1
Botha-Bothe	Tsime	2	1	2	1	1	1			33	1		1	2	2.5	0	1	12									0	0	0	1	0	1	0	0	0	0	0	0	1	5	1	1	0
Botha-Bothe	Tsime	2	1	2	1	1	2						1	2	3.01	1	1	4									8		0			0	0	0	0	0	0	0			0	0	0
Botha-Bothe	Tsime	1	0	1	0	1	99	2	70	35	1		1	2	3	0	1	2									8	0	0	1	0	0	0	0	0	0	0	0			1	0	0
Botha-Bothe	Tsime	1	0	1	1	1	99			32	1		1	2	2.9	0	1	19	1	1	3	2			1	1	1	0	0	1	0	1	0	1	0	0	0	0	2	4	0	1	1			0
Botha-Bothe	Tsime	1	0	1	0	1	99	2	54	34	1		1	2	3.3	0				1		2					1	0	0	1	0	0	0	1	0	0	0	0			1		1			0
Botha-Bothe	Tsime	1	0	2	0	1	99	2	52		87		1	2	2.4	0	1	6									8	0	0	1	0	0	0	0	0	0	0	0			1	0	0
Botha-Bothe	Tsime	1	0	2	1	1	99			31	0	4	1	2	3.2	1	1	12	1	1	3	1	1	1	1	1	1	0	0	1	0	0	0	1	0	0	0	0	3	3	0	1	1			1
Botha-Bothe	Tsime	1	0	1	1	1	99			25	1		1	2	2.6	0	1	6									1	0	0	1	0	1	0	0	0	0	0	0	1	5	1	0	0			0
Botha-Bothe	Tsime	1	0	1	1	1	99			21	1		1	2	3.1	0	1	20									0	0	0	1	0	0	0	0	0	0	0	0	2	4	1	1	0
Botha-Bothe	Tsime	1	0	2	1	1	99			28	1		1	2	3.59	0	1	12									1	0	0	1	0	1	0	0	0	0	0	0	1	4	1	1	0			0
Botha-Bothe	Tsime	1	0	2	1	1	99			29	1		1	2	3	0	1	13									0	0	0	1	0	1	0	0	0	0	0	0	2	4	0	1	0
Botha-Bothe	Tsime	1	0	1	0	1	99	2	62	29	87		1	2	4.2	0	1	9									1	0	0	1	0	0	0	0	0	0	0	0			1	1	0			0
Botha-Bothe	Tsime	1	0	1	0	1	99	2	53	22	1		1	2	3.1	0	1	12									0	0	0	1	0	1	0	1	0	0	0	0	1		1	1	0
Botha-Bothe	Tsime	1	0	1	0	1	99	2	25	33	87		1	2	3.5	0	1	12									8	0	0	1	0	0	0	0	0	0	0	0			1	1	0
Botha-Bothe	Tsime	1	0	2	1	1	99			23	1		1	2	3.1	1	1										0	0	0	1	0	1	0	0	0	0	0	0	1	5	1		0
Botha-Bothe	Tsime	1	0	1	1	1	99			29	0	4	1	2	2.3	0	1	6	1	0		1	4	2	1	1	1	0	0	1	0	0	0	1	1	0	0	0	1	5	1	0	1			1
Botha-Bothe	Tsime	1	0	1	1	1	99			21	1		1	2	2.8	0	1	24									0	0	0	1	0	1	0	0	0	0	0	0	1	5	1	1	0
Botha-Bothe	Tsime	1	0	1	1	1	99			25	1		1	2	3.5	0	1	19									0	0	0	1	0	1	0	0	0	0	0	0	2	4	1	1	0
Botha-Bothe	Tsime	1	0	2	0	1	99	2	51	23	1		1			0	1	20									0	0	0	1	0	0	0	0	0	0	0	0			0	1	0
Botha-Bothe	Tsime	1	0	2	1	1	99			22	1		1	2	3.7	0	1	18									0	0	0	1	0	1	0	0	0	0	0	0	3	4	1	1	0
Botha-Bothe	Tsime	1	0	2	1	1	99			21	1		1	2	2.8	0	1	19									0	0	0	1	0	1	0	0	0	0	0	0	2	4	1	1	0
Botha-Bothe	Tsime	1	0	2	1	1	99			28	1		1	2	3.4	0	1	13	1	1	3	2	1	1	1	1	1	0	0	1	0	1	0	0	0	0	0	0	2	4	1	1	1			1
Botha-Bothe	Tsime	1	0	1	1	1	99			25	1		1	2	2.6	0	1	20									0	0	0	1	0	1	0	0	0	0	0	0	3	2	1	1	0
Botha-Bothe	Tsime	1	0	2	1	1	99			32	1		1	2	3.8	0	1										0	0	0	1	0	1	0	0	0	0	0	0	3	2	1		0
Botha-Bothe	Tsime	1	0	2	1	1	99			34	1		1	1		0	1	1									0	0	0	1	0	0	0	0	0	0	0	0	1	5	0	0	0
Botha-Bothe	Tsime	1	0	2	1	1	99			42	1		1	2	2.6	0	1	17									0	0	0	1	0	1	0	0	0	0	0	0	3	4	1	1	0
Botha-Bothe	Tsime	1	0	1	1	1	99			26	1		1	2	3.7	0	1	18									0	0	0	1	0	1	0	0	0	0	0	0	2	4	1	1	0
Botha-Bothe	Tsime	1	0	2	1	1	99			21	1		1	2	2.5	1	1	22									0	0	0	1	0	1	0	0	0	0	0	0	2	5	1	1	0
Botha-Bothe	Tsime	1	0	1	1	1	99			22	1		1	2	3.3	0	1	19									0	0	0	1	0	0	0	1	0	0	0	0	3	3	1	1	0
Botha-Bothe	Tsime	1	0	2	1	1	99			41	1		1	2	2.8	1	0										0	0	0	1	0	0	0	0	0	0	0	0	4	1	0	0	0
Botha-Bothe	Tsime	1	0	1	0	1	99	2	51	15	1		1	2	3.2	0	1	14									0	0	0	1	0	0	0	1	0	0	0	0		4	1	1	0
Botha-Bothe	Tsime	1	0	1	1	1	99			21	1		1	2	3	0	1	18									0	0	0	1	0	1	0	1	0	0	0	0	1	5	1	1	0
Botha-Bothe	Tsime	1	0	1	0	1	99	2	42	21	87		1	2	3	0	1	17									8	0	0	1	0	0	0	0	0	0	0	0			1	1	0
Botha-Bothe	Tsime	1	0	2	1	1	99			19	1		1	2	3.1	0	1	16									0	0	0	1	0	0	0	0	0	0	0	0	3	2	1	1	0
Botha-Bothe	Tsime	1	0	1	0	1	99	2	42	23	87		1	2	3.7	0	1	12									8	0	0	1	0	0	0	0	0	0	0	0	2		1	1	0
Botha-Bothe	Tsime	1	0	2	1	1	99			26	1		1	2	2.95	0	1	20									0	0	0	1	0	0	0	0	0	0	0	0	1	4	1	1	0
Botha-Bothe	Tsime	1	0	1	1	1	99			36	1		1	2	3.52	0	1	6	1	1	3	2	1	1	1	1	1	0	0	1	0	1	0	1	0	0	0	0	1	5	1	0	1			1
Botha-Bothe	Tsime	1	0	2	1	1	99			30	1		1	2	3.21	0	1	5									0	0	0	1	0	1	1	0	0	0	0	0	2	3	1	0	0
Botha-Bothe	Ngoajane	1	0	2	0	1	99	2	52	22	1		1	2	2.6	1	1	24									0	0	0	1	0	1	0	1	0	0	0	0	1		1	1	0
Botha-Bothe	Ngoajane	1	0	2	1	1	99			25	1		1	2	3.4	0	1										0	0	0	1	0	0	0	0	0	0	0	0	3	3	1		0
Botha-Bothe	Ngoajane	1	0	2	1	1	99			27	1		1	2	3.2	1	1	18									0	0	0	1	0	0	0	0	0	0	0	0	2	5	1	1	0
Botha-Bothe	Ngoajane	1	0	1	1	1	99			33	1		1	2	3.3	0	1										0	0	0	1	0	0	0	0	0	0	0	0	1	5	1		0
Botha-Bothe	Ngoajane	1	0	1	1	1	99			19	1		1	2	3.2	0	1										0	0	0	1	0	1	0	0	0	0	0	0	3	2	0		0
Botha-Bothe	Ngoajane	1	0	2	1	1	99			34	1		1	2	2.9	0	1										0	0	0	1	0	1	0	0	0	0	0	0	1	4	0		0
Botha-Bothe	Ngoajane	1	0	1	1	1	99			28	1		1	2	3.6	0	1	20									0	0	0	1	0	1	0	0	0	0	0	0	1	4	1	1	0
Botha-Bothe	Ngoajane	1	0	2	0	1	99	2	56	20	1		1	2	3.5	0	1	15									0	0	0	1	0	0	0	1	0	0	0	0		4	1	1	0
Botha-Bothe	Ngoajane	1	0	1	1	1	99			30	1		1	2	3.2	0	1	17									0	0	0	1	0	1	0	0	0	0	0	0		3	0	1	0
Botha-Bothe	Ngoajane	1	0	1	1	1	99			20	1		1	2	3	0	1		1	0		4			0	0	1	0	0	1	0	0	0	0	0	0	0	0	1	5	1		0			0
Botha-Bothe	Ngoajane	1	0	1	1	1	99			29	1		1	2	3.5	0	1	19									0	0	0	1	0	0	0	0	0	0	0	0	3	2	1	1	0
Botha-Bothe	Ngoajane	1	0	2	1	1	99			35	1		1	2	2.9	0	1	19									0	0	0	1	0	1	0	0	0	0	0	0	2	4	1	1	0
Botha-Bothe	Ngoajane	1	0	1	1	1	99			35	1		1	2	2.8	0	1	18									0	0	0	1	0	1	0	0	0	0	0	0	2	4	1	1	0
Botha-Bothe	Ngoajane	1	0	2	1	1	99			21	1		1	2	3.7	1	1	23									0	0	0	1	0	1	0	0	0	0	0	0	2	4	1	1	0
Botha-Bothe	Ngoajane	1	0	1	1	1	99			21	1		1	2	2.2	0	1	12									0	0	0	1	0	1	0	0	0	0	0	0	2	4	1	1	0
Botha-Bothe	Ngoajane	1	0	1	1	1	99			27	1		1	2	3.5	0	1	17									0	0	0	1	0	1	0	0	0	0	0	0	3	4	0	1	0
Botha-Bothe	Ngoajane	1	0	2	1	1	99			24	1		1	2	3.2	0	1	15									0	0	0	1	0	1	0	0	0	0	0	0	1	5	1	1	0
Botha-Bothe	Ngoajane	1	0	2	1	1	99			26	1		1	2	3	0	1	21									0	0	0	1	0	0	0	0	1	0	0	0	1		0	1	0
Botha-Bothe	Ngoajane	1	0	1	1	1	99			43	1		1	2	3.09	0	1	7									0	0	0	1	0	1	0	0	0	0	0	0	2	4	1	1	0
Botha-Bothe	Ngoajane	1	0	1	1	1	99			25	1		1	2	3.07	0	1	18									0	0	0	1	0	1	0	0	0	0	0	0	2	3	1	1	0
Botha-Bothe	Ngoajane	1	0	2	0	1	99	2	56	23	87		1	2	3.8	0	1	12									8	0	0	1	0	0	0	0	0	0	0	0			1	1	0
Botha-Bothe	Ngoajane	1	0	2	1	1	99			30	1		1	2	3.3	0	1	12									0	0	0	1	0	1	0	0	0	0	0	0	2	4	1	1	0
Botha-Bothe	Ngoajane	1	0	2	1	1	99			31	1		1	2	2.3	0	1										0	0	0	1	0	0	0	0	0	0	0	0	2	4	1		0
Botha-Bothe	Ngoajane	1	0	2	1	1	99			23	1		1	2	3.4	0	1	12									0	0	0	1	0	1	0	0	0	0	0	0	2	3	1	1	0
Botha-Bothe	Ngoajane	1	0	1	1	1	99			32	1		1	2	3.4	1	1	24									0	0	0	1	0	0	0	0	0	0	0	0	2	5	1	1	0
Botha-Bothe	Ngoajane	1	0	2	1	1	99			34	1		1	2	2.5	0	1										0	0	0	1	0	0	0	0	0	0	0	0	2	2	0		0
Botha-Bothe	Ngoajane	1	0	1	1	1	99			22	1		1	2	3.5	0	1	24									0	0	0	1	0	1	0	1	0	0	0	0	1		0	1	0
Botha-Bothe	Ngoajane	2	1	1	1	1	1						1	2		1	1	15									8		0			0	0	0	0	0	0	0			0	1	0
Botha-Bothe	Ngoajane	1	0	1	1	1	99			20	1		1	2	2.7	0	1	23	0			4			0	0	1	0	0	1	0	1	0	0	0	0	0	0	3	4	1	1	0			0
Botha-Bothe	Ngoajane	1	0	1	1	1	99			21	1		1	2	3.7	0	1										0	0	0	1	0	1	0	0	0	0	0	0	1	3	1		0
Botha-Bothe	Ngoajane	1	0	2	1	1	99			23	1		1	2	2.6	0	1	18									0	0	0	1	0	1	0	0	0	0	0	0	2	4	1	1	0
Botha-Bothe	Ngoajane	1	0	2	1	1	99			27	1		1	2	3.6	0	1	9									0	0	0	1	0	1	0	0	0	0	0	0	2	5	1	1	0
Botha-Bothe	Ngoajane	1	0	2	1	1	99			33	1		1	2	2.8	1	1	18									0	0	0	1	0	1	0	0	0	0	0	0	1	4	1	1	0
Botha-Bothe	Ngoajane	1	0	2	1	1	99			21	1		1	1	1.4	0	1	24									0	0	0	1	0	1	0	0	0	0	0	0	3	1	1	1	0
Botha-Bothe	Ngoajane	1	0	1	1	1	99			20	1		1		2.8	0	1	18									0	0	0	1	0	0	0	1	0	0	0	0		1	1	1	0
Botha-Bothe	Ngoajane	1	0	2	0	1	99	2	65	21	1		1	2	3.5	0	1	12									0	0	0	1	0	0	0	1	0	0	0	0			1	1	0
Botha-Bothe	Ngoajane	1	0	2	1	1	99			30	1		1	2	3.5	0	1	6	1	1	3	1	1	1	1	1	1	0	0	1	0	0	0	1	0	0	0	0	2	5	1	0	1			1
Botha-Bothe	Ngoajane	1	0	2	1	1	99			23	1		1	2	3	0	1	23									0	0	0	1	0	1	0	0	0	0	0	0	1	4	1	1	0
Botha-Bothe	Ngoajane	1	0	1	1	1	99			24	1		1	2	3.5	0	1										0	0	0	1	0	1	0	0	0	0	0	0	2	5	1		0
Botha-Bothe	Ngoajane	1	0	1	1	1	99			33	1		1	2		0	1		0			3	1	1	1	1	1	0	0	1	0	1	0	0	0	0	0	0			0		0			1
Botha-Bothe	Ngoajane	1	0	1	1	1	99			21	1		1	2	3.03	0	1	19									0	0	0	1	0	1	0	0	0	0	0	0	2	5	1	1	0
Botha-Bothe	Ngoajane	1	0	2	0	1	99	2	66		87		1	2			1	18									0	0	0	1	0	0	0	0	0	0	0	0			0	1	0
Botha-Bothe	Ngoajane	1	0	2	1	1	99			34	1		1	2	4.8	0	1	20									0	0	0	1	0	1	0	0	0	0	0	0	1	5	0	1	0
Botha-Bothe	Ngoajane	1	0	1	0	1	99	2	54	30	87		1	2	2.8		1	20									8	0	0	1	0	0	0	0	0	0	0	0	2	4	1	1	0
Botha-Bothe	Ngoajane	1	0	1	1	1	99			36	1		1	2	3.15	1	1										0	0	0	1	0	0	0	0	0	0	0	0	1	5	1		0
Botha-Bothe	Ngoajane	1	0	2	0	1	99	2	44	22	87		1	2	3	0	1	9									8	0	0	1	0	0	0	0	0	0	0	0			1	1	0
Botha-Bothe	Ngoajane	1	0	2	1	1	99			22	1		1	2	2.5	1	1										0	0	0	1	0	1	0	0	0	0	0	0	2	5	1		0
Botha-Bothe	Ngoajane	1	0	1	0	1	99	2	36	36	87		1	2	3.34	1	1	15									8	0	0	1	0	0	0	0	0	0	0	0				1	0
Botha-Bothe	Ngoajane	1	0	1	0	1	99	2	75		87		1	2	3	0	0										8	0	0	1	0	0	0	0	0	0	0	0			1	0	0
Botha-Bothe	Ngoajane	1	0	2	1	1	99			20	1		1	2	3	0	1										0	0	0	1	0	1	0	0	0	0	0	0	2	4	0		0
Botha-Bothe	Ngoajane	1	0	2	1	1	99			22	1		1	2	4	0	1	17									0	0	0	1	0	1	0	0	0	0	0	0	1	4	1	1	0
Botha-Bothe	Ngoajane	1	0	1	0	1	99	2	52		87		1	2	3.9	0	1	19									8	0	0	1	0	0	0	0	0	0	0	0				1	0
Botha-Bothe	Ngoajane	1	0	1	1	1	99			22	1		1	2	3.29	1	1	18									0	0	0	1	0	1	0	0	1	0	0	0	1		1	1	0
Botha-Bothe	Ngoajane	1	0	1	0	1	99	2	45	26	87		1	2	3		1										8	0	0	1	0	0	0	0	0	0	0	0			0		0
Botha-Bothe	Ngoajane	2	1	2	0	1	1						1		2.7	0	1	5									0	0	0	1	0	0	0	0	0	0	0	0			0	0	0
Botha-Bothe	Ngoajane	1	0	1	0	1	99	2	42	25	87		1	2		0	1	24									0	0	0	1	0	0	0	0	0	0	0	0			1	1	0
Botha-Bothe	Linakeng	1	0	1	1	1	99			28	1		1	2	3.7	0	1	19									0	0	0	1	0	1	0	1	0	0	0	0	2	5	1	1	0
Botha-Bothe	Linakeng	1	0	1	0	1	99	2	58	34	87		1	2		0	1	12									8	0	0	1	0	0	0	0	0	0	0	0			0	1	0
Botha-Bothe	Linakeng	1	0	1	1	1	99			22	1		1	2	3.4	0	1	17									0	0	0	1	0	1	0	1	0	0	0	0	2	3	1	1	0
Botha-Bothe	Ngoajane	1	0	1	1	1	99			28	1		1	2	3.1	0	1	14									0	0	0	1	0	0	0	0	0	0	0	0	1	5	1	1	0
Botha-Bothe	Linakeng	1	0	1	1	1	99			23	1		1	1	2.3	1	1	24									0	0	0	1	0	0	0	0	0	0	0	0	2	3	1	1	0
Botha-Bothe	Linakeng	1	0	1	1	1	99			28	1		1	2	3	0	1										0	0	0	1	0	1	0	0	0	0	0	0	3	3	0		0
Botha-Bothe	Linakeng	1	0	2	1	1	99			22	1		1	2	2.5	0	1	24									0	0	0	1	0	1	0	0	0	0	0	0	1	4	0	1	0
Botha-Bothe	Linakeng	1	0	2	1	1	99			24	1		1	2		0	1	18									0	0	0	1	0	0	0	1	0	0	0	0	2	4	0	1	0
Botha-Bothe	Linakeng	1	0	2	1	1	99			19	1		1	2	2.5	0	1	18									0	0	0	1	0	1	0	1	0	0	0	0	3	3	0	1	0
Botha-Bothe	Linakeng	1	0	1	1	1	99			28	1		1	2	2.8	0	1	21									0	0	0	1	0	1	0	0	0	0	0	0	1	5	1	1	0
Botha-Bothe	Linakeng	1	0	2	1	1	99			25	1		1	2	2.71	1	1		0			2	1	1	1	1	0	0	0	1	0	0	0	1	0	0	0	0	1	4	1		0
Botha-Bothe	Linakeng	1	0	2	1	1	99			34	1		1	2	3.2	0	1	20									0	0	0	1	0	1	0	0	0	0	0	0	2		1	1	0
Botha-Bothe	Linakeng	1	0	1	1	1	99			23	1		1	2	3.2	1	1	12									0	0	0	1	0	0	0	0	0	0	0	0	4	1	1	1	0
Botha-Bothe	Linakeng	1	0	1	1	1	99			35	1		1	2	4.2	0	1	20									0	0	0	1	0	1	0	0	0	0	0	0	3	2	1	1	0
Botha-Bothe	Linakeng	1	0	2	1	1	99			26	1		1	2	2.7	0	1	18									0	0	0	1	0	1	0	0	0	0	0	0	1	4	1	1	0
Botha-Bothe	Linakeng	1	0	1	1	1	99			21	1		1	2	2	0	1										0	0	0	1	0	1	0	0	0	0	0	0	3	2	1		0
Botha-Bothe	Linakeng	1	0	1	1	1	99			43	0	1	1	2	3.45	0	1	23									0	0	0	1	0	1	1	0	0	0	0	0	2	4	1	1	0
Botha-Bothe	Linakeng	1	0	1	1	1	99			41	1		1	2	3.4	0	1	20									0	0	0	1	0	0	1	0	0	0	0	0	3	3	1	1	0
Botha-Bothe	Linakeng	1	0	2	1	1	99			25	1		1	2	3	0	1	16									0	0	0	1	0	1	0	0	0	0	0	0	2	4	1	1	0
Botha-Bothe	Linakeng	1	0	2	1	1	99			29	1		1	2	2.4	0	1	20									0	0	0	1	0	1	0	0	0	0	0	0	2	4	1	1	0
Botha-Bothe	Linakeng	2	1	2	1	1	1			35	1		1	1	1.3	1	1	12									0	0	0	1	0	0	0	0	0	0	0	0	2	2	1	1	0
Botha-Bothe	Linakeng	2	1	1	1	0	2						0														0	0	1	0	1	0	0	0	0	0	0	0			0		0	0	0
Botha-Bothe	Linakeng	1	0	2	1	1	99			22	1		1	2	3.4	0	1	12									0	0	0	1	0	0	0	0	0	0	0	0	2	4	1	1	0
Botha-Bothe	Linakeng	1	0	2	1	1	99			30	1		1	2	3.58	0	1	12									0	0	0	1	0	0	0	1	0	0	0	0	2	4	1	1	0
Botha-Bothe	Linakeng	1	0	1	1	1	99			36	1		1	2	3.2	0	1	16	1	1	3	2	1	1	1	1	1		0			1	0	0	0	0	0	0	3	4	1	1	1			1
Botha-Bothe	Linakeng	1	0	2	1	1	99			20	1		1	2	2.7	0	1	24									1		0			1	0	0	0	0	0	0	2	3	1	1	0			0
Botha-Bothe	Linakeng	1	0	1	1	1	99			20	1		1	2	3.5	0	1	20									0	0	0	1	0	1	0	0	0	0	0	0	1	5	1	1	0
Botha-Bothe	Linakeng	1	0	2	1	1	99			21	1		1	2	3	0	1										0	0	0	1	0	1	0	0	0	0	0	0	3	3	1		0
Botha-Bothe	Linakeng	1	0	2	1	1	99			31	1		1	2	3.1	0	1	23	1	1	3	2	1	1	1	1	1	0	0	1	0	0	0	1	0	0	0	0	3	4	1	1	1			1
Botha-Bothe	Linakeng	1	0	2	1	1	99			23	1		1	2	3.3	0	1	19									0	0	0	1	0	0	0	0	0	0	0	0	1	4	1	1	0
Botha-Bothe	Linakeng	1	0	1	1	1	99			23	1		1	2	3.3	0	1	20									0	0	0	1	0	1	0	0	0	0	0	0	3	2	1	1	0
Botha-Bothe	Linakeng	1	0	2	1	1	99			22	1		1	2	3.1	0	1	7									0	0	0	1	0	0	0	0	0	0	0	0	1	5	1	1	0
Botha-Bothe	Linakeng	1	0	2	1	1	99			21	1		1	2	3.4	0	1	15									0	0	0	1	0	0	0	0	0	0	0	0	3	4	1	1	0
Botha-Bothe	Linakeng	1	0	1	1	1	99			27	1		1	2	3.2		1	23	1	1	3	2			0	0	1		0			1	0	0	0	0	0	0	2		1	1	1			0
Botha-Bothe	Linakeng	1	0	2	1	1	99			41	1		1	2		0	1	24									0	0	0	1	0	1	0	0	0	0	0	0	2	4	0	1	0
Botha-Bothe	Linakeng	1	0	2	1	1	99			22	1		1	2	2.9	0	1	18									0	0	0	1	0	0	0	0	0	0	0	0	2	4	1	1	0
Botha-Bothe	Linakeng	1	0	2	1	1	99			23	1		1	2	3.5	1	1	7									0	0	0	1	0	0	0	0	0	0	0	0	1		1	1	0
Botha-Bothe	Linakeng	1	0	1	1	1	99			23	1		1	2	3.05	0	1										0	0	0	1	0	1	0	0	0	0	0	0	3	4	1		0
Botha-Bothe	Linakeng	1	0	2	0	1	99	2	78	29	1		1	2	2.9	0	1	14									0	0	0	1	0	0	0	1	0	0	0	0	3	2	1	1	0
Botha-Bothe	Linakeng	1	0	1	1	1	99			20	1		1	2	2.8	0	1										0	0	0	1	0	1	0	0	0	0	0	0	2	4	0		0
Botha-Bothe	Linakeng	1	0	2	1	1	99			41	1		1	2	3	0	1	15	1	1	3	2	1	1	1	1	1	1	0	0	1	0	1	1	0	0	0	0	3	3	1	1	1			1
Botha-Bothe	Linakeng	1	0	1	0	1	99	2	52	21	1		1	2	3.5	0	1	10									0	0	0	1	0	0	0	1	0	0	0	0		4	1	1	0
Botha-Bothe	Linakeng	1	0	1	0	1	99	2	47	28	1		1		3	0	1	20									0	0	0	1	0	0	0	0	0	0	0	0				1	0
Botha-Bothe	Linakeng	1	0	2	1	1	99			30	1		1	2	3.8	0	1	14									0	0	0	1	0	0	0	0	0	0	0	0	3	3	1	1	0
Botha-Bothe	Linakeng	1	0	1	1	1	99			31	1		1	2	4.6	0	1	21									0	0	0	1	0	1	0	0	0	0	0	0	3	4	1	1	0
Botha-Bothe	Linakeng	1	0	1	1	1	99			25	1		1	2	2.2	0	1	6									0	0	0	1	0	1	0	1	0	0	0	0	1	4	1	0	0
Botha-Bothe	Linakeng	1	0	2	0	1	99	1	56		1		1		2.5	1	1	5									0	0	0	1	0	0	0	0	0	0	0	0			1	0	0
Botha-Bothe	Linakeng	1	0	1	1	1	99			41	1		1	2	2.7	0	1										0	0	0	1	0	0	0	0	0	0	0	0	4	2	0		0
Botha-Bothe	Linakeng	1	0	1	0	1	99	2	72	31	1		1	2	3.4	0	1	20									0	0	0	1	0	0	0	1	0	0	0	0	2	4	1	1	0
Botha-Bothe	Linakeng	1	0	2	1	1	99			25	1		1	2	4	0	1	18									0	0	0	1	0	1	0	0	0	0	0	0	1	5	1	1	0
Botha-Bothe	Linakeng	1	0	1	1	1	99			22	1		1	2	3.1	0	1	24									0	0	0	1	0	1	0	1	0	0	0	0	1	4	1	1	0
Botha-Bothe	Linakeng	1	0	2	1	1	99			29	1		1	2	3.4	0	1	19									0	0	0	1	0	1	0	0	0	0	0	0	2	4	1	1	0
Botha-Bothe	Linakeng	1	0	1	1	1	99			34	1		1	2	2.9	1	1	6	0	1	3	1	4	4	1	1	1	0	0	1	0	0	0	1	0	0	0	0	3	3	1	0	1			1
Botha-Bothe	Linakeng	1	0	1	1	1	99			31	1		1	2	3.4	0	1	12	1	1	3	2	2	3	1	1	1	0	0	1	0	1	0	1	0	0	0	0	1	5	1	1	1			1
Botha-Bothe	Linakeng	1	0	2	1	1	99			29	1		1	2	2.8	0	1	6									0	0	0	1	0	1	0	0	0	0	0	0	1	5	1	0	0
Botha-Bothe	Linakeng	1	0	1	1	1	99			30	1		1	2		0	1	18									0	0	0	1	0	0	0	1	0	0	0	0			0	1	0
Botha-Bothe	Linakeng	1	0	1	1	1	99			33	1		1	2	2.9	0	1	16									0	0	0	1	0	0	0	0	0	0	0	0	1	4	1	1	0
Botha-Bothe	Linakeng	1	0	2	1	1	99			26	1		1	1	2	0	1	11	1	1	3	2	1	1	1	1	1	0	0	1	0	1	0	0	0	0	0	0	1	4	1	1	1			1
Botha-Bothe	Linakeng	1	0	1	1	1	99			35	1		1	2	2	0	1	2									0	0	0	1	0	1	0	0	0	0	0	0	1	5	1	0	0
Botha-Bothe	Linakeng	1	0	1	1	1	99			29	1		1	2	3.1	0	1		1	1	3	2	1	1	1	1	1	0	0	1	0	1	0	1	0	0	0	0	1	5	0		1			1
Botha-Bothe	Linakeng	1	0	2	1	1	99			21	1		1	2	3.8	0	1	18									0	0	0	1	0	1	0	0	0	0	0	0	1	5	1	1	0
Botha-Bothe	Linakeng	1	0	1	1	1	99			37	1		1	2	2.2	0	1	18									0	0	0	1	0	0	0	0	0	0	0	0		4	1	1	0
Botha-Bothe	Linakeng	1	0	2	1	1	99			38	1		1	2	3.75	0	1	14									0	0	0	1	0	1	0	0	0	0	0	0	1	5	1	1	0
Botha-Bothe	Linakeng	1	0	1	1	1	99			37	1		1	2	3.1	0	1	18									0	0	0	1	0	1	0	0	0	0	0	0	2	4	1	1	0
Botha-Bothe	Linakeng	1	0	1	1	1	99			22	1		1	2	3.3	0	1	8									0	0	0	1	0	0	0	0	0	0	0	0	1	5	1	1	0
Botha-Bothe	Linakeng	1	0	1	1	1	99			25	1		1	2	2.8	0	1	18									0	0	0	1	0	0	0	1	0	0	0	0	1	3	1	1	0
Botha-Bothe	Linakeng	1	0	2	1	1	99			23	1		1	2	3	0	1	12									0	0	0	1	0	0	0	0	0	0	0	0	1	3	1	1	0
Botha-Bothe	Linakeng	1	0	2	1	1	99			43	1		1	2		0	1										0	0	0	1	0	0	0	0	0	0	0	0			0		0
Botha-Bothe	Linakeng	1	0	2	1	1	99			31	1		1	2	3.4	0	1	18									0	0	0	1	0	0	0	0	0	0	0	0	1	3	1	1	0
Botha-Bothe	Linakeng	1	0	2	0	1	99	2	80		87		1	2	2.8	0	1	18									8	0	0	1	0	0	0	0	0	0	0	0			1	1	0
Botha-Bothe	Linakeng	1	0	2	1	1	99			30	1		1	2	2.8	0	1										0	0	0	1	0	1	0	0	0	0	0	0	1	4	1		0
Botha-Bothe	Linakeng	1	0	1	1	1	99			25	1		1	2	3.64	0	1	18									0	0	0	1	0	1	0	0	0	0	0	0	1	5	1	1	0
Botha-Bothe	Linakeng	1	0	2	1	1	99			31	1		1	2	3	0	1	1	1	0		4			0	0	1		0			0	0	1	0	0	0	0	1	3	0	0	0			0
Botha-Bothe	Linakeng	1	0	2	0	1	99	2	52	18	1		1	1	2.5	1	1	12	1	1	3	2	1	1		1	1	0	0	1	0	0	0	1	0	0	0	0	1		0	1	0			1
Botha-Bothe	Linakeng	1	0	2	1	1	99			32	1		1	2	3.1	0	1	2									0	0	0	1	0	0	0	0	0	0	0	0	1	5	1	0	0
Botha-Bothe	Linakeng	1	0	1	1	1	99			19	1		1	2	2.7	0	1	18									0	0	0	1	0	0	0	0	0	0	0	0	1	5	1	1	0
Botha-Bothe	Linakeng	1	0	2	1	1	99			30	1		1	2	2.8	0	1	18									0	0	0	1	0	0	0	1	0	0	0	0	1	3	1	1	0
Botha-Bothe	Linakeng	2	1	2	1	1	1			30	1		1	2	1.8	0	1	16	1	1	3	2	1	1	1	1	1	0	0	1	0	1	0	1	0	0	0	0	1	5	1	1	1			1
Botha-Bothe	Linakeng	2	1	2	1	1	2						1	2	2.1	0	1	16							1	1	1	0	0	1	0	0	0	0	0	0	0	0			0	1	1			0
Botha-Bothe	Linakeng	1	0	1	1	1	99			21	1		1	2	3.5	0	1	18									0	0	0	1	0	1	0	0	0	0	0	0	1	5	0	1	0
Botha-Bothe	Linakeng	1	0	1	1	1	99			25	1		1	2	2.5	0	1	18									0	0	0	1	0	0	0	0	0	0	0	0	1	5	1	1	0
Botha-Bothe	Linakeng	1	0	1	1	1	99			30	1		1	2	2.4	0	1	2									0	0	0	1	0	0	0	0	0	0	0	0	1	5	1	0	0
Botha-Bothe	Linakeng	1	0	2	1	0	99			30	1		1	2	3.7	0	1	13	0						0	1	0	0	1	0	1	1	0	0	0	0	0	0	1	5	1	1	0	390	3
Botha-Bothe	Linakeng	1	0	2	1	1	99			34	0	1	1	1		1	1										0	0	0	1	0	0	0	0	0	0	0	0			0		0
Botha-Bothe	Linakeng	1	0	2	1	1	99			24	1		1	2	3.3	0	1	12									0	0	0	1	0	1	0	0	0	0	0	0	1	5	0	1	0
Botha-Bothe	Linakeng	1	0	2	1	1	99			27	1		1	2	2.7	0	1										0	0	0	1	0	1	0	0	0	0	0	0	1	5	1		0
Botha-Bothe	Linakeng	1	0	1	1	1	99			34	1		1	2	3	0	1	18									0	0	0	1	0	0	0	0	0	0	0	0	1	5	1	1	0
Botha-Bothe	Linakeng	1	0	2	1	1	99			23	1		1	2	3.3	0	1	18									0	0	0	1	0	0	0	0	0	0	0	0	1	5	1	1	0
Botha-Bothe	Linakeng	1	0	2	1	1	99			33	1		1	2	3.6	0	1	2									0	0	0	1	0	1	0	0	0	0	0	0	1	5	1	0	0
Botha-Bothe	Linakeng	1	0	2	0	1	99	2	72	31	1		1	2	3	0	1	18									0	0	0	1	0	0	0	0	0	0	0	0			1	1	0
Botha-Bothe	Linakeng	1	0	1	1	1	99			32	1		1	1	1.6	1	1	18	1	1	3	3	1	1	1	1	1	0	0	1	0	1	0	0	0	0	0	0	1	4	1	1	1			1
Botha-Bothe	Linakeng	1	0	1	1	1	99			18	0	1	1	2	2.7	0	0										0	0	0	1	0	1	0	0	0	0	0	0			1	0	0
Botha-Bothe	Linakeng	1	0	1	1	1	99			32	1		1	2	3.7	1	1	18									0	0	0	1	0	0	0	0	0	0	0	0	1	4	1	1	0
Botha-Bothe	Linakeng	1	0	1	1	1	99			28	1		1	2	2.7	1	1	18									0	0	0	1	0	1	0	1	0	0	0	0	1	5	1	1	0
Botha-Bothe	Linakeng	1	0	1	1	1	99			32	1		1	2	3	0	1	18	0	0		4	1	1	0	0	1	0	0	1	0	1	0	0	0	0	0	0	1	3	0	1	0			1
Botha-Bothe	Linakeng	1	0	2	1	1	99			39	1		1	2	3.4	1	1	18									0	0	0	1	0	1	0	0	0	0	0	0	1	3	0	1	0
Botha-Bothe	Linakeng	1	0	1	1	1	99			45	1		1	2	3.9	0	1	18									0	0	0	1	0	1	0	0	0	0	0	0	1	3	1	1	0
MohalesHoek	Ntsekhe	1	0	2	1	1	99			21	1		1	2	2.5	0	1										0	0	0	1	0	0	0	1	0	0	0	0	1	5	1		0
MohalesHoek	Ntsekhe	1	0	1	1	1	99			29	1		1	2	3.2	0	1										0	0	0	1	0	1	0	0	0	0	0	0	2	4	1		0
MohalesHoek	Ntsekhe	1	0	1	1	1	99			20	1		1	2	2.6	0	1	1									0	0	0	1	0	0	0	0	0	0	0	0	3	2	0	0	0
MohalesHoek	Ntsekhe	1	0	2	1	1	99			24	1		1	2	3.56	0	1	9									0	0	0	1	0	0	0	1	0	0	0	0	4	2	1	1	0
MohalesHoek	Ntsekhe	1	0	1	1	1	99			18	1		1	2	2.5	0	1	15									0	0	0	1	0	1	0	1	0	0	0	0	3	4	1	1	0
MohalesHoek	Ntsekhe	1	0	1	1	1	99			36	0	1	1	2	3.2	0	1		0	0		4			1	0	1	0	0	1	0	0	0	0	0	0	0	0			0		1			0
MohalesHoek	Ntsekhe	1	0	1	0	1	99	2	64	22	1		1	2	2.9	0	1	21									0	0	0	1	0	0	0	1	0	0	0	0			1	1	0
MohalesHoek	Ntsekhe	1	0	1	1	1	99			27	1		1	2	3.6	0	1	8									0	0	0	1	0	1	0	0	0	0	0	0	2	5	1	1	0
MohalesHoek	Ntsekhe	1	0	1	1	1	99			45	0	4	1	2	2.85	0	1	18	1	1	3	1	1	1	1	1	1	0	0	1	0	0	1	1	0	0	0	0	2	5	1	1	1			1
MohalesHoek	Ntsekhe	1	0	1	1	1	99			19	1		1	2	2.05	0	1	1									0	0	0	1	0	0	0	1	0	0	0	0	3	3	0	0	0
MohalesHoek	Ntsekhe	1	0	2	0	1	99	2	51	25	1		1	2	2.9	0	1	12									0	0	0	1	0	0	0	1	0	0	0	0			1	1	0
MohalesHoek	Ntsekhe	1	0	1	0	1	99	2	65	29	1		1	2	2.1	0	1										0	0	0	1	0	0	0	1	0	0	0	0			1		0
MohalesHoek	Ntsekhe	1	0	1	1	1	99			23	1		1	2	3.2	0	1	12				3	1	1	1	1	1	0	0	1	0	0	0	1	1	0	0	0	2	4	1	1	0			1
MohalesHoek	Ntsekhe	1	0	1	1	1	99			36	1		1	2	3.1	0	1										0	0	0	1	0	1	0	0	0	0	0	0			0		0
MohalesHoek	Ntsekhe	1	0	1	1	1	99			32	1		1	2	3.4	0	1	12									0	0	0	1	0	0	0	0	0	0	0	0	1	5	1	1	0
MohalesHoek	Ntsekhe	1	0	1	1	1	99			29	1		1	2	3.3	0	1	12									0	0	0	1	0	0	0	0	0	0	0	0	2	5	1	1	0
MohalesHoek	Ntsekhe	1	0	2	0	1	99	2	58	24	1		1	2	2.2	1	1	19									0	0	0	1	0	0	0	1	0	0	0	0	1	5	1	1	0
MohalesHoek	Ntsekhe	2	1	1	1	1	1			34	1		1	1	2.2	1	1										0	0	0	1	0	1	0	0	0	0	0	0	2	4	0		0
MohalesHoek	Ntsekhe	2	1	1	1	1	2						1	1	1.7	1	1										8		0			0	0	0	0	0	0	0			0		0
MohalesHoek	Ntsekhe	1	0	1	0	1	99	2	67	22	1		1	2	3	0	1	7									0	0	0	1	0	1	0	1	0	0	0	0			1	1	0
MohalesHoek	Ntsekhe	1	0	2	1	1	99			20	1		1	2	3.2	0	1	18									0	0	0	1	0	0	0	0	0	0	0	0	3	2	1	1	0
MohalesHoek	Ntsekhe	1	0	1	0	1	99	2	64	34	1		1	2	3.9	0	1	16	1	1	3	2	1	1	1	1	1	0	0	1	0	1	0	1	0	0	0	0			1	1	1			1
MohalesHoek	Ntsekhe	1	0	2	1	1	99			27	1		1	2	3.85	0	1	9									0	0	0	1	0	0	0	1	0	0	0	0	1	5	1	1	0
MohalesHoek	Ntsekhe	1	0	2	1	1	99			28	1		1	2	2.8	0	1	18									0	0	0	1	0	0	0	0	0	0	0	0	2	4	1	1	0
MohalesHoek	Ntsekhe	1	0	1	0	1	99	2	24	39	1		1	2	3.6	0	0								1	0	1	0	0	1	0	0	0	1	0	0	0	0			1	0	1			0
MohalesHoek	Ntsekhe	1	0	2	1	1	99			28	1		1	2	3.43	0	0		1	1	3	2	1	1	1	1	1		0			1	0	1	0	0	0	0	1	5	1	0	1			1
MohalesHoek	Ntsekhe	1	0	1	1	1	99			21	1		1	2	3.45	0	1	24									0	0	0	1	0	1	0	0	0	0	0	0	3	3	1	1	0
MohalesHoek	Ntsekhe	1	0	2	1	1	99			25	1		1	2	2.8	0	1	12									0	0	0	1	0	1	0	1	0	0	0	0	2	5	1	1	0
MohalesHoek	Ntsekhe	1	0	1	1	1	99			27	1		1	2	2.5	0	1	6									0	0	0	1	0	1	0	1	0	0	0	0	1	5	1	0	0
MohalesHoek	Ntsekhe	1	0	2	1	1	99			22	1		1	2	2.6	0	1	17									0	0	0	1	0	0	0	0	0	0	0	0	1		1	1	0
MohalesHoek	Ntsekhe	1	0	1	1	1	99			32	1		1	1	2	0	1	12	1	1	3	2	1	4	1	1	1	0	0	1	0	1	0	1	0	0	0	0	1	5	1	1	1			1
MohalesHoek	Ntsekhe	1	0	1	1	1	99			24	1		1	2	3.8	0	1	18	1	1	3	2	1	1	1	1	1	0	0	1	0	0	0	1	0	0	0	0	2		1	1	1			1
MohalesHoek	Ntsekhe	1	0	2	0	1	99	2	57	26	1		1	2	2.7	0	1	1									0	0	0	1	0	0	0	1	0	0	0	0	1		1	0	0
MohalesHoek	Ntsekhe	1	0	1	1	1	99			22	1		1	2	3.02	0	1	13									0	0	0	1	0	1	0	0	0	0	0	0	2	4	1	1	0
MohalesHoek	Ntsekhe	1	0	1	1	1	99			45	1		1	2	2.85	0	1	0									0	0	0	1	0	0	0	0	0	0	0	0	2		1	0	0
MohalesHoek	Ntsekhe	1	0	1	1	1	99			19	1		1	2	3.8	0	1	16									0	0	0	1	0	1	0	0	0	0	0	0	1		1	1	0
MohalesHoek	Ntsekhe	1	0	1	0	1	99	2	50	21	1		1	2	2.8	0	1	17									0	0	0	1	0	0	0	1	0	0	0	0	2	5	1	1	0
MohalesHoek	Ntsekhe	1	0	1	1	1	99			30	1		1	1	2.7	0	1	10	1	1	3	2	1	1	1	1	1	0	0	1	0	1	0	1	0	0	0	0	2		1	1	1			1
MohalesHoek	Ntsekhe	1	0	2	0	1	99	1	70		1		1	2	3.5	0	1										0	0	0	1	0	1	0	1	0	0	0	0	1	5	1		0
MohalesHoek	Ntsekhe	1	0	2	1	1	99			30	1		1	2	3.5	0	1	1									0	0	0	1	0	1	0	0	0	0	0	0	1	5	1	0	0
MohalesHoek	Ntsekhe	1	0	2	0	1	99	2	46	23	1		1	2	3.1	1	1	4									1	0	0	1	0	0	0	1	0	0	0	0	1	5	1	0	0			0
MohalesHoek	Ntsekhe	1	0	2	1	1	99			25	1		1	1	2.75	0	1	12									0	0	0	1	0	1	0	0	0	0	0	0	2		1	1	0
MohalesHoek	Ntsekhe	1	0	2	1	1	99			24	1		1	2	3.3	0	1										0	0	0	1	0	1	0	0	0	0	0	0	1	5	1		0
MohalesHoek	Ntsekhe	1	0	2	1	1	99			27	1		1	2	3.1	0	1	15									0	0	0	1	0	1	0	0	0	0	0	0	1	5	1	1	0
MohalesHoek	Ntsekhe	1	0	2	0	1	99	2	24	21	1		1	2	2.8	0	1	10									0	0	0	1	0	0	0	0	0	0	0	0			1	1	0
MohalesHoek	Ntsekhe	1	0	1	1	1	99			30	1		1	2	3.5	0	0		1	1	3	2	1	1	1	1	1	0	0	1	0	1	0	1	0	0	0	0	4	1	1	0	1			1
MohalesHoek	Ntsekhe	1	0	1	0	1	99	2	66	25	1		1	2	2.5	1	1	18									0	0	0	1	0	0	0	1	0	0	0	0	3	3	1	1	0
MohalesHoek	Ntsekhe	1	0	1	1	1	99			37	1		1	2	3.45	0	1	19									0	0	0	1	0	0	0	0	0	0	0	0	2	4	1	1	0
MohalesHoek	Ntsekhe	1	0	2	0	1	99	1	58	38	87		1	2	3.2	1	1	9							1		8	1	0	0	1	0	0	0	0	0	0	0			1	1	1
MohalesHoek	Ntsekhe	1	0	1	1	1	99			27	0	4	1	2	3.1	0	1	12	1	1	3	1	4	88	1	1	1	0	0	1	0	1	0	1	0	0	0	0	1		1	1	1			1
MohalesHoek	Ntsekhe	1	0	2	1	1	99			31	1		1	2	2.7	0	1	12				4	1	1	0	0	1	0	0	1	0	1	0	0	0	0	0	0	1		1	1	0			1
MohalesHoek	Ntsekhe	1	0	2	1	1	99			26	1		1	2	3.4	1	1										1		0			0	0	0	0	0	0	0	2	4	1		0			0
MohalesHoek	Ntsekhe	1	0	2	0	1	99	2	44	23	1		1	2	3		1										0	0	0	1	0	0	0	0	0	0	0	0	2		1		0
MohalesHoek	Ntsekhe	1	0	2	0	1	99	2	49	40	87		1	2	2.9	0	1	12							1		1		0			0	0	0	0	0	0	0			1	1	1			0
MohalesHoek	Ntsekhe	1	0	2	1	1	99			28	1		1	2	4.4	0	1	13									0	0	0	1	0	0	0	0	0	0	0	0	2		1	1	0
MohalesHoek	Ntsekhe	1	0	1	1	1	99			28	1		1	2	3.3	0	1	18									1	0	0	1	0	1	0	0	0	0	0	0	2	4	1	1	0			0
MohalesHoek	Ntsekhe	1	0	1	1	1	99			26	1		1	2	3.3	0	1										0	0	0	1	0	1	0	0	0	0	0	0	2	4	1		0
MohalesHoek	Ntsekhe	1	0	1	1	1	99			18	1		1	2	3.6	0	1	9									0	0	0	1	0	1	0	0	0	0	0	0	1	5	0	1	0
MohalesHoek	Ntsekhe	1	0	1	1	1	99			31	1		1	1	2.7	0	1	6									0	0	0	1	0	1	0	0	0	0	0	0	1	5	1	0	0
MohalesHoek	Ntsekhe	1	0	1	0	1	99	2	59	22	1		1	2	2.95	0	1	3									0	0	0	1	0	0	0	0	0	0	0	0			1	0	0
MohalesHoek	Ntsekhe	1	0	2	0	1	99	2	33	30	1		1		2.3	0	1	14				3	1	1	0	1	1	0	0	1	0	1	0	1	0	0	0	0	1	4	1	1	0			1
MohalesHoek	Ntsekhe	1	0	1	0	1	99	2	43	22	1		1	1	3	0	1	22									0	0	0	1	0	0	0	1	0	0	0	0	1		1	1	0
MohalesHoek	Ntsekhe	1	0	2	1	1	99			37	1		1	2	2.8	1	0		1	1	3	2	4	3	1	1	1	0	0	1	0	1	0	1	0	0	0	0	1	5	1	0	1			1
MohalesHoek	Ntsekhe	1	0	2	1	1	99			35	1		1	2	4	0	1	8									0	0	0	1	0	1	0	0	0	0	0	0	2	4	1	1	0
MohalesHoek	Ntsekhe	1	0	1	1	1	99			27	1		1	2	3.2	0	1	12	1	1	3	2	1	1	1	1	1	0	0	1	0	0	0	1	0	0	0	0			1	1	1			1
MohalesHoek	Ntsekhe	1	0	1	0	1	99	2	43	25	1		1		2.94	1	1	0									0	0	0	1	0	0	0	0	0	0	0	0	2		1	0	0
MohalesHoek	Ntsekhe	1	0	1	1	1	99			31	1		1	2	3.3	0	1	6	1	1	3	2	1	1	1	1	1	0	0	1	0	0	0	1	0	0	0	0	1		0	0	1			1
MohalesHoek	Ntsekhe	1	0	1	1	1	99			31	0	4	1	2	2.75	0	1	12	1	1	3	1	4	4	1	1	1	0	0	1	0	0	0	1	0	0	0	0	1		1	1	1			1
MohalesHoek	Ntsekhe	1	0	1	1	1	99			28	1		1	2	3.9	0	1										0	0	0	1	0	0	0	1	0	0	0	0	1	4	1		0
MohalesHoek	Ntsekhe	1	0	2	1	1	99			33	0	4	1	2	3	0	1	12	1	1	3	1	1	1	1	1	1	0	0	1	0	0	0	1	0	0	0	0		3	0	1	0			1
MohalesHoek	Ntsekhe	1	0	2	1	1	99			19	1		1	2	2.6	1	1	22									0	0	0	1	0	1	0	1	0	0	0	0	1	5	1	1	0
MohalesHoek	Ntsekhe	1	0	1	1	1	99			23	1		1	2	3	0	1	9									0	0	0	1	0	1	0	1	0	0	0	0	4	1	1	1	0
MohalesHoek	Ntsekhe	1	0	2	1	1	99			40	1		1	1	3.2	0	1	8	1	1	3	2	1	1	1	1	1	0	0	1	0	1	1	1	1	0	0	0	1	5	0	1	1			1
MohalesHoek	Ntsekhe	1	0	1	1	1	99			28	1		1	1	2.6	1	1										0	0	0	1	0	1	0	0	0	0	0	0	1	4	1		0
MohalesHoek	Ntsekhe	1	0	2	0	1	99	2	22	35	0	4	1		3.4	0	0			1	3	2	1	1	1	1	1	0	0	1	0	0	0	0	0	0	0	0			1	0	1			1
MohalesHoek	Ntsekhe	1	0	2	0	1	99	2	44	25	1		1	2	3	0	1	6	1	1	3	2	1	1	1	1	1	0	0	1	0	0	0	1	0	0	0	0			1	0	1			1
MohalesHoek	Ntsekhe	1	0	2	0	1	99	2	58	35	0	4	1	2	3.14	0	1	12		1	3	1	1	1	1	1	1	0	0	1	0	0	0	1	0	0	0	0	1		1	1	1			1
MohalesHoek	Ntsekhe	1	0	2	1	1	99			27	1		1	2	3.5	0	1										0	0	0	1	0	1	0	0	0	0	0	0	1	5	1		0
MohalesHoek	Ntsekhe	1	0	2	1	1	99			22	1		1	2	2.7	0	1	21									0	0	0	1	0	0	0	1	0	0	0	0	2	5	1	1	0
MohalesHoek	Ntsekhe	1	0	2	0	1	99	2	57	35	1		1		3.2	0	1	24		1	3	2	1	1	1	1	1	0	0	1	0	0	0	1	0	0	0	0	1	5	1	1	1			1
MohalesHoek	Ntsekhe	1	0	2	1	1	99			24	1		1	2	3.85	1	1	1	1	1	3	2	1	1	1	1	1	0	0	1	0	0	0	1	0	0	0	0	1	5	1	0	1			1
MohalesHoek	Ntsekhe	1	0	1	1	1	99			35	0	4	1	2	3	0	1	2	1	1	3	2	1	1	1	1	1	0	0	1	0	1	0	0	0	0	0	0	1	5	1	0	1			1
MohalesHoek	Ntsekhe	2	1	1	1	1	1			37	0	4	1	1	1.4	1	1		1	1	2	1	1	1	1	1	1	0	0	1	0	0	0	1	0	0	0	0		4	1		1			1
MohalesHoek	Ntsekhe	2	1	1	1	0	2						1	1	1.2	1	0								0	1	1		1	0	1	0	0	0	0	0	0	0			0	0	1	26	2	0
MohalesHoek	Ntsekhe	1	0	1	0	1	99	2	20	43	0	4	1	2	3.7	0	0		1	1	3	1	4	4	1	1	1	0	0	1	0	0	1	1	0	0	0	0	1		1	0	1			1
MohalesHoek	Ntsekhe	1	0	1	0	1	99	2	68	34	0	1	1	2	3.2	0	0			0		3			0	0	1	0	0	1	0	0	0	1	0	0	0	0			1	0	1			0
MohalesHoek	Ntsekhe	1	0	1	1	1	99			40	0	4	1	1	2.5	0	1	12	1	1	3	1	2	2	1	1	1	0	0	1	0	0	0	1	0	0	0	0	1		1	1	1			1
MohalesHoek	Ntsekhe	1	0	1	0	1	99	2	51	31	1		1	2	3.4	0	0			1	3	2	1	1	1	1	1	0	0	1	0	0	0	1	0	0	0	0			1	0	1			1
MohalesHoek	Ntsekhe	1	0	2	0	1	99	2	27	29	1		1	2	2.6	0	1	6	1	1	3	1	1	1	1	1	1	0	0	1	0	1	0	1	0	0	0	0	2	5	1	0	1			1
MohalesHoek	Ntsekhe	1	0	2	1	1	99			37	1		1	2	2.1	0	1	6	0	1	3	1	88	88	1	1	1	0	0	1	0	0	1	0	0	0	0	0	4	2	1	0	1			1
MohalesHoek	Ntsekhe	1	0	1	1	1	99			36	1		1	2	2.9	0	1										0	0	0	1	0	1	0	0	0	0	0	0	2	5	1		0
MohalesHoek	Ntsekhe	1	0	1	1	1	99			23	1		1	2	2.3	0	1	14									0	0	0	1	0	1	1	1	0	0	0	0	3	2	1	1	0
MohalesHoek	Ntsekhe	1	0	2	1	1	99			33	0	4	1	2	2.8	0	1	8	1	1	3	1	88	2	1	1	1	0	0	1	0	1	0	1	0	0	0	0	1	5	1	1	1			1
MohalesHoek	Ntsekhe	1	0	1	0	1	99	2	70	35	1		1		3	0	1			1	3	2			1	1	1	0	0	1	0	0	0	0	0	0	0	0			1		1			0
MohalesHoek	Ntsekhe	1	0	2	0	1	99	2	64	23	1		1		3.6	0	1	6		1	3	1	1	1	1	1	1	0	0	1	0	0	0	1	0	0	0	0			1	0	1			1
MohalesHoek	Ntsekhe	1	0	1	1	1	99			36	1		1	2	3.3	0	1	8									0	0	0	1	0	1	0	0	0	0	0	0	2		1	1	0
MohalesHoek	Ntsekhe	1	0	2	1	1	99			25	1		1	2	2.7	0	1	12	0			3	1	1	0	1	0	0	0	1	0	0	0	1	0	0	0	0	1	5	1	1	0
MohalesHoek	Ntsekhe	1	0	2	1	1	99			30	1		1	2	2.8	0	1										0	0	0	1	0	1	0	0	0	0	0	0	3	3	0		0
MohalesHoek	Ntsekhe	1	0	2	0	1	99	2	69	38	1		1	2	2.8	0	1	12	1	1	3	2	1	1	1	1	1	0	0	1	0	1	0	1	0	0	0	0	3	4	1	1	1			1
MohalesHoek	Ntsekhe	1	0	1	1	1	99			22	1		1	2	3	1	1	6	1	1	3	2	1	1	1	1	0	0	0	1	0	1	0	1	0	0	0	0	2	5	0	0	1
MohalesHoek	Ntsekhe	1	0	1	1	1	99			36	0	4	1	2	3.3	0	0		0	1	1	2	1	1			1	0	0	1	0	0	0	1	0	0	0	0	2	5	1	0	0			1
MohalesHoek	Ntsekhe	1	0	1	0	1	99	2	53	25	1		1	2	3.1	0	1	6	1	1	2	2	1	1	1	1	1	0	0	1	0	0	0	1	0	0	0	0	4	1	0	0	1			1
MohalesHoek	Ntsekhe	1	0	1	1	1	99			26	1		1	2	3.4	0	1	6	1	1	2	2	1	1	1	1	1	0	0	1	0	1	0	0	0	0	0	0	3	3	1	0	1			1
MohalesHoek	Ntsekhe	1	0	1	1	1	99			20	1		1	2	2.3	0	1										0	0	0	1	0	0	0	1	0	0	0	0	3	3	1		0
MohalesHoek	Ntsekhe	1	0	2	1	1	99			40	0	4	1	2	2.8	1	1	6	0	1	3	1	4	4	1	1	1	0	0	1	0	1	0	1	1	0	0	0	1	4	0	0	1			1
MohalesHoek	Ntsekhe	1	0	2	1	1	99			20	1		1	2	2.8	0	1	12									0	0	0	1	0	0	0	1	0	0	0	0	1	5	1	1	0
MohalesHoek	Ntsekhe	1	0	2	1	1	99			34	1		1	2	3.3	0	1	12	1	1	2	2	1	1	1	1	1	0	0	1	0	1	0	0	0	0	0	0	1	5	1	1	1			1
MohalesHoek	Ntsekhe	1	0	1	0	1	99	2	69	36	1		1	2	2.9	0	1	6		1	2	2	1	1	0	1	1	0	0	1	0	1	0	1	0	0	0	0	4	1	0	0	1			1
MohalesHoek	Ntsekhe	1	0	1	1	1	99			29	1		1	2	3.5	0	1	18									0	0	0	1	0	0	0	1	0	0	0	0	3	4	1	1	0
MohalesHoek	Ntsekhe	1	0	2	1	1	99			26	1		1	2	3.4	0	1	12									0	0	0	1	0	1	0	0	0	0	0	0	2	5	1	1	0
MohalesHoek	Ntsekhe	1	0	2	1	1	99			20	0	1	1	2	2.6	0	1	12									0	0	0	1	0	0	0	0	0	0	0	0			0	1	0
MohalesHoek	Ntsekhe	1	0	1	1	1	99			26	1		1	2	3.1	0	1	6	1	0		4			0	0	1	0	0	1	0	1	0	0	0	0	0	0	1	5	1	0	0			0
MohalesHoek	Ntsekhe	1	0	1	1	1	99			32	1		1	2	3.3	1	1	19									0	0	0	1	0	1	0	0	0	0	0	0	2	5	0	1	0
MohalesHoek	Ntsekhe	1	0	1	1	1	99			44	0	4	1	2	2.2	0	1	18	0	1	3	1	3	3	1	1	1	0	0	1	0	1	0	1	0	0	0	0	2	5	0	1	1			1
MohalesHoek	Ntsekhe	1	0	2	1	1	99			41	0	4	1	2	2.1	0	1	12	1	1	3	1	1	1	1	1	1	0	0	1	0	1	1	0	1	0	0	0	3	3	0	1	1			1
MohalesHoek	Ntsekhe	1	0	2	1	1	99			33	1		1	2	2.6	0	1										0	0	0	1	0	1	0	0	0	0	0	0	1	5	1		0
MohalesHoek	Ntsekhe	1	0	1	1	1	99			29	1		1	2	3.5	0	1	11									0	0	0	1	0	0	0	1	0	0	0	0	1	5	1	1	0
MohalesHoek	Ntsekhe	1	0	2	1	1	99			31	1		1	2	2.7	0	1	12	1	1	2	2	1	1	1	1	1	0	0	1	0	0	0	1	0	0	0	0	1	5	1	1	1			1
MohalesHoek	Ntsekhe	1	0	1	1	1	99			40	0	4	1	2	3.4	0	1	0	0	1	3	1	1	1	0	1	1	0	0	1	0	1	1	1	0	0	0	0	2	4	1	0	1			1
MohalesHoek	Ntsekhe	1	0	2	1	1	99			23	1		1	2	3.6	0	1	18									0	0	0	1	0	0	0	1	0	0	0	0	2		1	1	0
MohalesHoek	Ntsekhe	1	0	1	1	1	99			22	1		1	2	3.2	0	1	17									0	0	0	1	0	0	0	0	1	0	0	0	2	4	1	1	0
MohalesHoek	Ntsekhe	1	0	1	1	1	99			21	1		1	2	2.7	0	1	9	1	1		2			0	1	1	0	0	1	0	0	0	1	0	0	0	0	1	5	1	1	0			0
MohalesHoek	Ntsekhe	1	0	2	1	1	99			28	1		1	2	2.6	0	1	14	1	0		3	1	1	1	0	1	1	0	0	1	1	0	0	0	0	0	0	4	1	1	1	1			1
MohalesHoek	Ntsekhe	1	0	1	1	1	99			31	1		1	2	2.7	0	1	4									0	0	0	1	0	1	0	0	0	0	0	0	2	5	1	0	0
MohalesHoek	Ntsekhe	1	0	2	1	1	99			38	0	4	1	2	3.8	0	1	12	0	1	3	1	3	1	1	1	1	0	0	1	0	0	0	1	0	0	0	0	1	5	1	1	1			1
MohalesHoek	Ntsekhe	1	0	2	1	1	99			40	1		1	2	3.5	0	1	1	1	1	2	2	1	1	1	1	1	0	0	1	0	0	0	1	1	0	0	0	2	5	1	0	1			1
MohalesHoek	Ntsekhe	1	0	2	1	1	99			27	1		1	2	2.7	0	1										0	0	0	1	0	1	0	1	0	0	0	0	2	5	1		0
MohalesHoek	Ntsekhe	1	0	2	1	1	99			25	0	4	1	1	3.4	0	1	12	1	1	2	2	1	1	1	1	1	0	0	1	0	0	0	1	0	0	0	0	1	5	1	1	1			1
MohalesHoek	Ntsekhe	1	0	2	1	1	99			30	0	4	1	1	2.2	0	1	12	1	1	3	1	3	3	1	1	1	0	0	1	0	0	0	1	1	0	0	0	1	5	1	1	1			1
MohalesHoek	Ntsekhe	1	0	2	0	1	99	2	62	30	1		1	2	2.1	0	1	14				2			1	1	1	0	0	1	0	0	0	1	0	0	0	0	1	5	0	1	0			0
MohalesHoek	Ntsekhe	1	0	1	0	1	99	2	57	38	0	4	1	2	3.6	0	1	6		1	3	1	1	1	1	1	1	0	0	1	0	0	0	1	0	0	0	0	1	5	1	0	1			1
MohalesHoek	Ntsekhe	1	0	2	0	1	99	2	55	28	1		1	2	3.5	0	1	24	0			2			0	1	1	0	0	1	0	1	0	1	0	0	0	0	4	1	1	1	1			0
MohalesHoek	Ntsekhe	1	0	1	1	1	99			40	1		1	2	2.4	0	1	12	1	1	2	2	1	1	1	1	1	0	0	1	0	1	1	0	0	0	0	0	2	5	1	1	1			1
MohalesHoek	Ntsekhe	1	0	1	0	1	99	2	68	21	0	1	1	2	3.2	0	1	19	0	0		3	1	1	1	1	1	0	0	1	0	0	0	1	0	0	0	0			1	1	1			1
MohalesHoek	Ntsekhe	1	0	1	1	1	99			42	1		1	2	3.3	0	1	3	1	1	2	1	1	1	1	1	1	0	0	1	0	1	0	0	0	0	0	0	2	5	1	0	1			1
MohalesHoek	Ntsekhe	1	0	2	0	1	99	2	65	32	1		1	2	3.4	1	1	12		1	3	1	1	1	1	1	1	0	0	1	0	1	0	1	0	0	0	0	3	3	0	1	0			1
MohalesHoek	Ntsekhe	1	0	1	0	1	99	2	88	46	1		1	2	2.9	0	1	12		1	3	1			1	1	1	0	0	1	0	0	0	0	0	0	0	0	3	3	1	1	1			0
MohalesHoek	Ntsekhe	1	0	2	1	0	99			22	1		1	2	2.9	0	1	21	1	1	2	2	1	1	1	1	1		1	0	1	1	0	0	0	0	0	0	2	3	1	1	1	714	3	1
MohalesHoek	Ntsekhe	1	0	2	0	1	99	2	59	31	1		1	2	2.7	1	1	3		1		2	1	1	0		1	0	0	1	0	1	0	1	0	0	0	0			1	0	0			1
MohalesHoek	Ntsekhe	1	0	1	1	1	99			18	1		1	2	3.6	0	1	14									0	0	0	1	0	0	0	1	0	0	0	0			0	1	0
MohalesHoek	Ntsekhe	1	0	2	0	1	99	2	58	33	0	4	1	2	3.3	0	1	6	1	1	3	1	1	1	1	1	1	0	0	1	0	0	0	1	0	0	0	0	1	5	1	0	1			1
MohalesHoek	Ntsekhe	1	0	1	1	0	99			40	0	4	1	2	3.8	1	1	12	1	1	3	1	1	1	1	1	1		1	0	1	0	0	1	0	0	0	0	4	1	1	1	1	568	3	1
MohalesHoek	Ntsekhe	1	0	1	1	1	99			32	1		1	2	3.3	0	1	2	1	1	3	2	1	1	1	1	1	0	0	1	0	1	0	1	0	0	0	0	2	5	1	0	1			1
MohalesHoek	Ntsekhe	1	0	1	1	1	99			18	1		1	2	3.2	0	1	12	1	1	3	2	1	1	1	1	1	0	0	1	0	0	0	0	0	0	0	0	2	5	1	1	1			1
MohalesHoek	Ntsekhe	1	0	2	1	1	99			31	0	4	1	2	2.6	0	1	9	1	1	3	1	2	2	1	1	1	0	0	1	0	1	0	1	0	0	0	0	1	5	1	1	1			1
MohalesHoek	Ntsekhe	1	0	1	1	1	99			25	1		1	2	2.9	0	1	1	1	1	3	2	2	2	1	1	1	1	0	0	1	1	0	0	0	0	0	0	1	5	1	0	1			1
MohalesHoek	Ntsekhe	1	0	1	0	1	99	2	42	19	1		1	2	2.3	1	0		0	0		1			0	0	1	0	0	1	0	0	0	1	0	0	0	0			0	0	0			0
MohalesHoek	Ntsekhe	1	0	1	1	1	99			32	0	4	1	2	3.3	0	1	17	1	1	3	1	4	4	1	1	1	0	0	1	0	0	0	1	0	0	0	0	1	5	1	1	1			1
MohalesHoek	Ntsekhe	1	0	2	1	1	99			29	1		1	2	2.1	0	1	12	1	1	3	1	1	1	1	1	1	0	0	1	0	1	0	1	0	0	0	0	3	3	1	1	1			1
MohalesHoek	Mofumahali-oa-Rosari	1	0	1	0	1	99	2	81	36	1		1	2	3.1	0	1										0	0	0	1	0	0	0	0	0	0	0	0			1		0
MohalesHoek	Mofumahali-oa-Rosari	1	0	1	0	1	99	2	64		87		1	2	3.1	0	1	20		1	3	2			1		1	1	0	0	1	0	0	0	0	0	0	0			1	1	1			0
MohalesHoek	Mofumahali-oa-Rosari	1	0	1	1	1	99			28	1		1	2	3.4	0	1	12	1	1	3	2	1	1	1	1	1	0	0	1	0	1	0	0	1	0	0	0	1	5	1	1	1			1
MohalesHoek	Mofumahali-oa-Rosari	1	0	1	1	1	99			24	1		1	2	2.9	0	1	1									0	0	0	1	0	1	0	1	0	0	0	0	1	5	1	0	0
MohalesHoek	Mofumahali-oa-Rosari	1	0	2	1	1	99			19	1		1	2	2.74	0	1	1									0	0	0	1	0	1	0	0	0	0	0	0	2	4	1	0	0
MohalesHoek	Mofumahali-oa-Rosari	1	0	2	1	1	99			29	1		1	2	3.3	0	1										0	0	0	1	0	1	0	0	0	0	0	0	2	4	1		0
MohalesHoek	Mofumahali-oa-Rosari	1	0	1	1	1	99			25	1		1	2	2.71	1	1	6	1	1	88	1	4	4	1	1	1	0	0	1	0	0	0	1	0	0	0	0	1	5	1	0	1			1
MohalesHoek	Mofumahali-oa-Rosari	1	0	2	1	1	99			26	1		1	2	3.3	0	1										0	0	0	1	0	0	0	0	0	0	0	0	2	3	1		0
MohalesHoek	Mofumahali-oa-Rosari	1	0	2	0	1	99	2	63	30	1		1	2	3.09	0	1	1									0	0	0	1	0	0	0	1	0	0	0	0	1	5	1	0	0
MohalesHoek	Mofumahali-oa-Rosari	1	0	2	1	1	99			31	1		1	2	3.59	0	1										0	0	0	1	0	1	0	0	0	0	0	0	2		1		0
MohalesHoek	Mofumahali-oa-Rosari	1	0	1	0	1	99	2	45	26	1		1	2	3	0	1	7									0	0	0	1	0	0	0	1	0	0	0	0			1	1	0
MohalesHoek	Mofumahali-oa-Rosari	1	0	2	1	1	99			38	1		1	1	3.2	0	1										0	0	0	1	0	1	0	0	0	0	0	0	2	4	0		0
MohalesHoek	Mofumahali-oa-Rosari	1	0	1	1	1	99			20	1		1	2	2.5	0	1	1									0	0	0	1	0	1	0	0	0	0	0	0	1	5	1	0	0
MohalesHoek	Mofumahali-oa-Rosari	1	0	2	1	1	99			22	1		1	2	2.9	0	1										0	0	0	1	0	1	0	0	0	0	0	0	1		1		0
MohalesHoek	Mofumahali-oa-Rosari	1	0	1	1	1	99			21	1		1	2	2.8	0	1	20									1	0	0	1	0	1	0	1	0	0	0	0	3	3	1	1	0			0
MohalesHoek	Mofumahali-oa-Rosari	1	0	2	1	1	99			21	1		1	2	3.2	0	1	12									0	0	0	1	0	1	0	0	0	0	0	0			1	1	0
MohalesHoek	Mofumahali-oa-Rosari	1	0	1	1	1	99			29	1		1	2	3.5	0	1	3									0	0	0	1	0	0	0	0	0	0	0	0	2	5	1	0	0
MohalesHoek	Mofumahali-oa-Rosari	1	0	1	1	1	99			31	0	4	1	2	2.7	0	1	12	1	1	3	1	1	1	1	1	1	0	0	1	0	0	0	1	0	0	0	0	4	1	1	1	1			1
MohalesHoek	Mofumahali-oa-Rosari	1	0	1	1	1	99			45	1		1	2	3.5	0	1										0	0	0	1	0	0	0	0	0	0	0	0	2	5	1		0
MohalesHoek	Mofumahali-oa-Rosari	1	0	1	1	1	99			19	1		1	2	3.5	0	1	8									0	0	0	1	0	1	0	0	0	0	0	0	2	5	1	1	0
MohalesHoek	Mofumahali-oa-Rosari	1	0	2	1	1	99			32	1		1	2	3.4	0	1	6	1	1	3	2	1	1	1	1	1	0	0	1	0	0	1	1	1	0	0	0	4	1	1	0	1			1
MohalesHoek	Mofumahali-oa-Rosari	1	0	2	1	1	99			42	1		1	2	2.7	0	1	24									0	0	0	1	0	0	0	0	1	0	0	0			1	1	0
MohalesHoek	Mofumahali-oa-Rosari	1	0	1	1	1	99			31	0	4	1	2	3.2	0	0		1	1	3	2	1	1	1	0	1	0	0	1	0	1	0	1	0	0	0	0	1	5	1	0	1			1
MohalesHoek	Mofumahali-oa-Rosari	1	0	1	1	1	99			26	1		1	2	3.2	1	1	2									1		0			1	0	1	0	0	0	0	1	5	1	0	0			0
MohalesHoek	Mofumahali-oa-Rosari	1	0	2	1	1	99			27	1		1	2	2.9	0	1										0	0	0	1	0	0	0	0	0	0	0	0	4	1	1		0
MohalesHoek	Mofumahali-oa-Rosari	1	0	1	1	1	99			25	1		1	2	3.5	0	1	9									0	0	0	1	0	1	0	0	0	0	0	0	2	5	1	1	0
MohalesHoek	Mofumahali-oa-Rosari	1	0	1	1	1	99			31	0	1	1	2		0	1	6	0	0		3	1	99	1	0	1	0	0	1	0	0	0	0	0	0	0	0			0	0	0			0
MohalesHoek	Mofumahali-oa-Rosari	1	0	1	1	1	99			26	1		1	2	4	0	1	14	0			4			0	0	1	1	0	0	1	0	0	1	0	0	0	0	3	4	0	1	0			0
MohalesHoek	Mofumahali-oa-Rosari	1	0	2	1	1	99			26	1		1	2	2.75	0	1	6	1	1	3	2	1	1	1	1	1		0			1	0	1	0	0	0	0	2	5	1	0	1			1
MohalesHoek	Mofumahali-oa-Rosari	1	0	2	1	1	99			25	1		1	2	2.6	0	1	6	1	1	3	1	4	4	1	1	1	0	0	1	0	1	0	1	0	0	0	0	1	5	1	0	1			1
MohalesHoek	Mofumahali-oa-Rosari	1	0	1	1	1	99			20	1		1	2	2.6	0	1	20									0	0	0	1	0	0	0	0	0	0	0	0	3	4	1	1	0
MohalesHoek	Mofumahali-oa-Rosari	1	0	1	1	1	99			29	1		1	2	3.5	0	1	24									0	0	0	1	0	0	0	0	0	0	0	0	3	4	1	1	0
MohalesHoek	Mofumahali-oa-Rosari	1	0	2	1	1	99			21	1		1	2	3.4	0	1	10									0	0	0	1	0	1	0	0	0	0	0	0	3	5	1	1	0
MohalesHoek	Mofumahali-oa-Rosari	1	0	1	1	1	99			33	1		1	2	2.7	0	1	1									0	0	0	1	0	1	0	0	0	0	0	0	1	5	0	0	0
MohalesHoek	Mofumahali-oa-Rosari	1	0	2	1	1	99			21	1		1	2	3.25	0	1	1									0	0	0	1	0	0	0	0	0	0	0	0	2	4	1	0	0
MohalesHoek	Mofumahali-oa-Rosari	2	0	2	0	1	99	2	55	20	1		1	2	2.5	0	1	21									0	0	0	1	0	0	0	0	0	0	0	0	1		1	1	0
MohalesHoek	Mofumahali-oa-Rosari	1	0	1	1	1	99			22	1		1	2	3.14	0	1	14									0	0	0	1	0	1	0	0	0	0	0	0	1		0	1	0
MohalesHoek	Mofumahali-oa-Rosari	1	0	2	1	1	99			42	1		1	2	3.1	0	1										0	0	0	1	0	0	0	0	0	0	0	0	3		0		0
MohalesHoek	Mofumahali-oa-Rosari	2	0	2	0	1	99	2	55	34	1		1	2	3.1	0	1	1	1	1		1			1	1	1	0	0	1	0	0	0	0	0	0	0	0			1	0	1			0
MohalesHoek	Mofumahali-oa-Rosari	1	0	1	0	1	99	2	66	19	1		1	2	3.35	0	1	12	1	1	3	2	1	1	1	1	1	0	0	1	0	0	0	1	0	0	0	0	2	5	1	1	1			1
MohalesHoek	Mofumahali-oa-Rosari	1	0	1	1	1	99			21	1		1	2	2.45	0	1	14									0	0	0	1	0	1	0	0	0	0	0	0	2	5	1	1	0
MohalesHoek	Mofumahali-oa-Rosari	1	0	1	1	1	99			22	1		1	2	3.23	0	1	21									0	0	0	1	0	1	0	0	0	0	0	0	2	5	1	1	0
MohalesHoek	Mofumahali-oa-Rosari	1	0	2	0	1	99	2	62	23	1		1	2	2.82	0	1	8									0	0	0	1	0	0	0	1	0	0	0	0			1	1	0
MohalesHoek	Mofumahali-oa-Rosari	1	0	1	1	1	99			22	1		1	2	2.5	0	1	15									0	0	0	1	0	1	0	0	0	0	0	0			1	1	0
MohalesHoek	Mofumahali-oa-Rosari	1	0	1	1	1	99			42	1		1	2	2.8	0	1	4	1	1		1	1	1	1	1	1	0	0	1	0	0	0	1	0	0	0	0	2	5	1	0	1			1
MohalesHoek	Mofumahali-oa-Rosari	1	0	2	1	1	99			36	1		1	2	3.12	0	1	15	1			1	4	4	1	1	1	0	0	1	0	0	0	1	0	0	0	0	2	4	1	1	1			1
MohalesHoek	Mofumahali-oa-Rosari	1	0	2	1	1	99			22	1		1	2	3.1	0	1	10									0	0	0	1	0	0	0	0	0	0	0	0	2		1	1	0
MohalesHoek	Mofumahali-oa-Rosari	1	0	1	1	1	99			18	1		1	2	2.3	0	1	19									0	0	0	1	0	0	0	1	0	0	0	0	4	1	0	1	0
MohalesHoek	Mofumahali-oa-Rosari	1	0	2	1	1	99			40	1		1	2	3.1	0	1	4									0	0	0	1	0	0	0	0	0	0	0	0	2	5	1	0	0
MohalesHoek	Mofumahali-oa-Rosari	1	0	1	1	1	99			38	1		1	2	3.35	0	1	20									0	0	0	1	0	0	0	0	0	0	0	0	2	3	1	1	0
MohalesHoek	Mofumahali-oa-Rosari	1	0	1	1	1	99			31	1		1	2	3.8	0	1	6	1	1	3	2	1	1	1	1	1	0	0	1	0	1	0	0	0	0	0	0	3	4	1	0	1			1
MohalesHoek	Mofumahali-oa-Rosari	1	0	1	1	1	99			29	1		1	2	2.25	1	1										0	0	0	1	0	1	0	0	0	0	0	0	2	4	1		0
MohalesHoek	Mofumahali-oa-Rosari	1	0	2	1	1	99			36	0	4	1	2	2.3	0	1	7	1	1	3	1	4	4	1	1	1	0	0	1	0	0	0	1	0	0	0	0	2	5	1	1	1			1
MohalesHoek	Mofumahali-oa-Rosari	1	0	2	1	1	99			22	1		1	2		0	1	12									0	0	0	1	0	1	0	1	0	0	0	0	2	2	0	1	0
MohalesHoek	Mofumahali-oa-Rosari	1	0	2	0	1	99	2	25	29	87		1	2	3.2		1	3									8		0			0	0	0	0	0	0	0			1	0	0
MohalesHoek	Mofumahali-oa-Rosari	2	1	1	1	1	1			26	1		1	2	2.9	0	1	18									0	0	0	1	0	1	0	0	0	0	0	0	3	3	1	1	0
MohalesHoek	Mofumahali-oa-Rosari	2	1	1	1	1	2						1	2	1.9	1	1	18									0	0	0	1	0	0	0	0	0	0	0	0			0	1	0
MohalesHoek	Mofumahali-oa-Rosari	1	0	2	1	1	99			22	1		1	2	3.3	0	1	6	1	1	3	2	1	1	1	1	1	0	0	1	0	1	0	0	0	0	0	0	2		1	0	1			1
MohalesHoek	Mofumahali-oa-Rosari	1	0	1	0	1	99	2	59	30	87		1	2		1	0										8	0	0	1	0	0	0	0	0	0	0	0			1	0	0
MohalesHoek	Mofumahali-oa-Rosari	1	0	2	1	1	99			32	0	4	1	2	2.6	0	1	6	1	1	3	1	1	1	1	1	1	0	0	1	0	1	0	0	0	0	0	0	2	5	1	0	1			1
MohalesHoek	Mofumahali-oa-Rosari	1	0	1	0	1	99	2	77	37	1		1	2	2.6	0	1	6									0	0	0	1	0	0	0	0	0	0	0	0	4		1	0	0
MohalesHoek	Mofumahali-oa-Rosari	1	0	2	1	1	99			27	1		1	2	3.5	0	1	9									0	0	0	1	0	0	0	1	0	0	0	0	1		1	1	0
MohalesHoek	Mofumahali-oa-Rosari	1	0	1	1	1	99			29	0	4	1	1	1.9	1	1	3	1	1	3	2	1	1	1	1	1	0	0	1	0	0	0	1	0	0	0	0	1	4	1	0	1			1
MohalesHoek	Mofumahali-oa-Rosari	1	0	1	0	1	99	2	58	32	1		1	2	3.4	0	1	14									0	0	0	1	0	0	0	0	0	0	0	0	2	4	0	1	0
MohalesHoek	Ntsekhe	1	0	2	1	1	99			19	1		1	2	2.9	0	1	19									0	0	0	1	0	1	0	0	0	0	0	0	3	2	1	1	0
MohalesHoek	Mofumahali-oa-Rosari	1	0	2	1	1	99			23	1		1	2	3.1	0	1	0	0	0		4			0	0	1	0	0	1	0	0	0	1	0	0	0	0	1	5	1	0	0			0
MohalesHoek	Mofumahali-oa-Rosari	1	0	1	1	1	99			21	1		1	2	2.6	0	1	12									0	0	0	1	0	1	0	1	0	0	0	0	1	5	1	1	0
MohalesHoek	Mofumahali-oa-Rosari	1	0	1	0	1	99	2	24	35	87		1		3.1	0	1	2									8	0	0	1	0	0	0	0	0	0	0	0			0	0	0
MohalesHoek	Mofumahali-oa-Rosari	1	0	2	1	1	99			42	1		1	1	3.6	0	1	7									0	0	0	1	0	0	0	1	0	0	0	0	1	5	0	1	0
MohalesHoek	Mofumahali-oa-Rosari	1	0	1	1	1	99			33	1		1	2	3	0	1	3	1	1	3	1	1	1	1	1	1	0	0	1	0	0	0	1	0	0	0	0	1	5	0	0	0			1
MohalesHoek	Mofumahali-oa-Rosari	1	0	1	1	1	99			22	1		1	2	3.6	0	1	6	1	1	3	2	1	1	1	1	1	0	0	1	0	1	0	1	0	0	0	0	2	2	1	0	1			1
MohalesHoek	Mofumahali-oa-Rosari	1	0	1	1	1	99			38	0	4	1	2	3.3	1	1	2	1	1	3	1	2	2	1	1	1	0	0	1	0	1	0	1	0	0	0	0	2	4	1	0	1			1
MohalesHoek	Mofumahali-oa-Rosari	1	0	1	1	1	99			22	1		1	2	3.7	0	1	6	1	1	3	2	1	1	1	1	1	0	0	1	0	1	0	0	0	0	0	0	2	5	1	0	1			1
MohalesHoek	Mofumahali-oa-Rosari	1	0	2	1	1	99			40	1		1	2	3.2	0	1										0	0	0	1	0	1	1	1	0	0	0	0	3		1		0
MohalesHoek	Mofumahali-oa-Rosari	1	0	1	1	1	99			27	1		1	2	2.9	0	1	12									0	0	0	1	0	1	0	0	0	0	0	0	1	5	1	1	0
MohalesHoek	Mofumahali-oa-Rosari	1	0	1	1	1	99			25	1		1		3.2	0	1	8									0	0	0	1	0	1	0	1	0	0	0	0			0	1	0
MohalesHoek	Mofumahali-oa-Rosari	1	0	1	1	1	99			26	1		1	1	3.7	0	1	16									0	0	0	1	0	1	0	0	0	0	0	0	2	4	1	1	0
MohalesHoek	Mofumahali-oa-Rosari	1	0	1	1	1	99			17	1		1	2	2.92	0	1	12									0	0	0	1	0	1	0	0	0	0	0	0	2	2	1	1	0
MohalesHoek	Mofumahali-oa-Rosari	1	0	1	1	1	99			29	1		1	2	3.3	0	1	20									0	0	0	1	0	1	0	0	0	0	0	0	2	4	1	1	0
MohalesHoek	Mofumahali-oa-Rosari	1	0	1	1	1	99			31	1		1	2	2.5	0	1	17									0	0	0	1	0	0	0	1	0	0	0	0	3	5	1	1	0
MohalesHoek	Mofumahali-oa-Rosari	1	0	2	1	1	99			32	1		1	2	2.34	1	1		1	1	3	2	1	1	1	1	1	0	0	1	0	0	0	1	0	0	0	0	4	2	1		1			1
MohalesHoek	Mofumahali-oa-Rosari	1	0	1	1	1	99			39	0	4	1	2	2.3	0	1	14	0	0		1	1	1	1	1	1	0	0	1	0	1	0	0	0	0	0	0			0	1	0			1
MohalesHoek	Mofumahali-oa-Rosari	1	0	2	1	1	99			29	1		1	2	3.6	0	1	17									0	0	0	1	0	0	0	0	0	0	0	0	4	2	0	1	0
MohalesHoek	Mofumahali-oa-Rosari	1	0	2	1	1	99			27	1		1	2	3.3	0	1	6	1	1	3	2	1	1	1	1	1	0	0	1	0	1	0	0	0	0	0	0	2	4	1	0	1			1
MohalesHoek	Mofumahali-oa-Rosari	1	0	1	1	1	99			19	1		1	2	3.1	0	1	19									0	0	0	1	0	0	0	0	0	0	0	0	3	4	1	1	0
MohalesHoek	Mofumahali-oa-Rosari	1	0	2	1	1	99			23	1		1	2	2.8	0	1	12									0	0	0	1	0	1	0	1	0	0	0	0	2	4	0	1	0
MohalesHoek	Mofumahali-oa-Rosari	1	0	1	0	1	99	2	62	36	0	4	1		2.8	0						1	1	1	1	1	1	0	0	1	0	1	0	1	0	0	0	0			1		1			1
MohalesHoek	Mofumahali-oa-Rosari	1	0	1	1	1	99			31	1		1	2	3.8	0	1	14									0	0	0	1	0	1	0	0	0	0	0	0	1	4	1	1	0
MohalesHoek	Mofumahali-oa-Rosari	1	0	1	1	1	99			27	1		1	2	3.2	0	1		1	1	3	2	1	1	1	1	1	0	0	1	0	0	0	1	0	0	0	0	1	5	1		1			1
MohalesHoek	Mofumahali-oa-Rosari	1	0	2	0	1	99	2	85		87		1		2.84	0	1	6							1		8	0	0	1	0	0	0	0	0	0	0	0			1	0	1
MohalesHoek	Mofumahali-oa-Rosari	2	1	1	1	1	1			26	1		1	1	1.3	1	1	17									0	0	0	1	0	0	0	0	0	0	0	0	1	4	1	1	0
MohalesHoek	Mofumahali-oa-Rosari	2	1	1	1	1	2						1	1	1.7	1	1	17									0	0	0	1	0	0	0	0	0	0	0	0			0	1	0
MohalesHoek	Mofumahali-oa-Rosari	1	0	2	1	1	99			32	1		1	2	3.5	0	1	19									0	0	0	1	0	1	0	0	0	0	0	0	1	5	1	1	0
MohalesHoek	Mofumahali-oa-Rosari	1	0	1	1	1	99			29	0	4	1	2		0	1	9	1	1	3	2	3	3	1	1	1	0	0	1	0	1	0	1	0	0	0	0	1		0	1	1			1
MohalesHoek	Mofumahali-oa-Rosari	1	0	2	1	1	99			22	1		1	2		0	1	6									0	0	0	1	0	1	0	0	0	0	0	0	4	1	0	0	0
MohalesHoek	Mofumahali-oa-Rosari	1	0	1	1	1	99			29	1		1	2	3.2	0	1	12									0	0	0	1	0	1	0	0	0	0	0	0	2	4	1	1	0
MohalesHoek	Mofumahali-oa-Rosari	1	0	1	0	1	99	2	78	30	87		1	2	3.5	0	1					2	1	1	1	1	1	0	0	1	0	0	0	0	0	0	0	0			1		1			1
MohalesHoek	Mofumahali-oa-Rosari	1	0	2	1	1	99			20	1		1	2	3.3	0	1	20									0	0	0	1	0	0	0	0	0	0	0	0	3	2	1	1	0
MohalesHoek	Mofumahali-oa-Rosari	1	0	1	1	1	99			22	1		1	2	3.44	1	1	21									0	0	0	1	0	0	0	0	0	0	0	0	3	3	1	1	0
MohalesHoek	Mofumahali-oa-Rosari	1	0	2	1	1	99			26	1		1	2	2.9	0	1	15									0	0	0	1	0	0	0	1	0	0	0	0	2	5	1	1	0
MohalesHoek	Mofumahali-oa-Rosari	1	0	2	1	1	99			36	1		1	2	2.89	0	1	20									0	0	0	1	0	1	0	0	0	0	0	0	2	4	1	1	0
MohalesHoek	Mofumahali-oa-Rosari	1	0	2	1	1	99			32	0	4	1			0	1	6	0	1	3	1	1	1	1	1	1	0	0	1	0	1	0	1	0	0	0	0	4	1	0	0	0			1
MohalesHoek	Mofumahali-oa-Rosari	1	0	2	1	1	99			23	1		1	2	3	1	1	12									0	0	0	1	0	0	0	0	0	0	0	0	2	4	1	1	0
MohalesHoek	Mofumahali-oa-Rosari	1	0	2	1	1	99			40	0	4	1	2		0	1	12	0	1	3	1	1	1	1	1	1	0	0	1	0	0	0	1	0	0	0	0			0	1	1			1
MohalesHoek	Mofumahali-oa-Rosari	1	0	2	1	1	99			21	1		1	2	3	0	1	24									0	0	0	1	0	1	0	0	0	0	0	0	3	4	1	1	0
MohalesHoek	Mofumahali-oa-Rosari	1	0	2	1	0	99			31	1		1	1	1.2												0	0	1	0	1	1	0	0	0	0	0	0	1	5	1		0	1	1
MohalesHoek	Ntsekhe	1	0	1	0	1	99	2	32	29	1		1	2	2.8	0	1		1	1	3	2	1	1	1	1	1	0	0	1	0	1	0	0	0	0	0	0	2	5	1		1			1
MohalesHoek	Mofumahali-oa-Rosari	1	0	1	1	1	99			30	1		1	2	3.5	0	1	12									0	0	0	1	0	0	0	1	0	0	0	0	1	5	1	1	0
MohalesHoek	Mofumahali-oa-Rosari	1	0	2	0	1	99	2	65	41	1		1	1	3	0	1	6	1	1		1	3	3	1	1	1	0	0	1	0	0	0	1	0	0	0	0	1	5	1	0	1			1
MohalesHoek	Mofumahali-oa-Rosari	1	0	2	1	1	99			24	1		1	2	3.8	0	1	18									0	0	0	1	0	1	0	1	1	0	0	0	1	5	1	1	0
MohalesHoek	Mofumahali-oa-Rosari	1	0	2	1	1	99			30	0	4	1	2	2.6	0	1	13	0	0		3	1		0	0	1	0	0	1	0	1	0	1	0	0	0	0			0	1	0			0
MohalesHoek	Mofumahali-oa-Rosari	1	0	2	1	1	99			19	1		1	2	3.1	0	1	21									0	0	0	1	0	0	0	1	0	0	0	0	3	3	1	1	0
MohalesHoek	Mofumahali-oa-Rosari	1	0	2	1	1	99			23	1		1	2	2.7	0	1	8									0	0	0	1	0	1	0	0	0	0	0	0	1	5	1	1	0
MohalesHoek	Mofumahali-oa-Rosari	1	0	1	1	1	99			30	1		1	2	4.2	0	1	21									0	0	0	1	0	0	0	0	0	0	0	0	2	5	1	1	0
MohalesHoek	Mofumahali-oa-Rosari	1	0	2	1	1	99			39	1		1	2	2.81	0	1	19									0	0	0	1	0	1	0	1	0	0	0	0	1	5	1	1	0
MohalesHoek	Mofumahali-oa-Rosari	1	0	2	1	0	99			23	1		0														0	0	1	0	1	0	0	0	0	0	0	0	4	1	0		0	0	0
MohalesHoek	Mofumahali-oa-Rosari	2	0	1	1	1	99			24	1		1	2	3	0	1	1	1	1	3	2	1	1	1	1	1	0	0	1	0	1	0	1	0	0	0	0	1	5	1	0	1			1
MohalesHoek	Mofumahali-oa-Rosari	1	0	2	1	1	99			26	1		1	1	2.1	0	1	20									0	0	0	1	0	1	0	0	0	0	0	0	2	5	1	1	0
MohalesHoek	Mofumahali-oa-Rosari	1	0	2	1	1	99			22	1		1	2	3.5	0	1	24									0	0	0	1	0	0	0	1	0	0	0	0	2	4	1	1	0
MohalesHoek	Mofumahali-oa-Rosari	1	0	1	1	1	99			27	1		1	2	3.8	0	1	15									0	0	0	1	0	1	0	0	0	0	0	1	1	5	1	1	0
MohalesHoek	Mofumahali-oa-Rosari	1	0	1	1	1	99			22	1		1	2	3.1	0	1	14									0	0	0	1	0	0	0	0	0	0	0	0	3	3	1	1	0
MohalesHoek	Mofumahali-oa-Rosari	1	0	2	1	0	99			26	1		1	2	3.8												0	0	1	0	1	1	0	0	0	0	0	0	2	5	1		0	6	2
MohalesHoek	Mofumahali-oa-Rosari	1	0	1	0	1	99	2	26	40	1		1	2	3	0	1	2	1	1	3	2	1	1	1	1	1	0	0	1	0	0	0	1	0	0	0	0	1	5	1	0	1			1
MohalesHoek	Mofumahali-oa-Rosari	1	0	1	1	1	99			23	1		1	2	3.4	0	1	15									0	0	0	1	0	0	0	0	0	0	0	0	2	5	1	1	0
MohalesHoek	Mofumahali-oa-Rosari	1	0	2	1	1	99			26	1		1	2	3	1	1										0	0	0	1	0	0	0	0	0	0	0	0	2	5	1		0
MohalesHoek	Mofumahali-oa-Rosari	1	0	2	1	1	99			27	1		1	2	2.8	0	1	20									0	0	0	1	0	1	0	0	0	0	0	0	2	5	1	1	0
MohalesHoek	Mofumahali-oa-Rosari	1	0	2	0	1	99	2	62	28	1		1	2	3.2	0	1	0		1	3	2	1	1	1	1	1	0	0	1	0	1	0	1	0	0	0	0	1		1	0	1			1
MohalesHoek	Mofumahali-oa-Rosari	1	0	2	1	1	99			24	1		1	2	2.7	1	1	18									0	0	0	1	0	1	0	0	0	0	0	0	1	5	1	1	0
MohalesHoek	Mofumahali-oa-Rosari	1	0	1	1	1	99			22	1		1	2	2.5	0	1										0	0	0	1	0	1	0	0	0	0	0	0	1	5	0		0
MohalesHoek	Mofumahali-oa-Rosari	2	1	1	1	1	1			18	1		1	1	1.8	0	1	24	1	1	3	2	1	1	1	1	1	0	0	1	0	0	0	1	0	0	0	0	1	5	1	1	1			1
MohalesHoek	Mofumahali-oa-Rosari	2	1	1	1	0	2						0														8		1	0	1	0	0	0	0	0	0	0			0		0	0	0
MohalesHoek	Mofumahali-oa-Rosari	2	1	2	1	1	1			32	0	88	1	2	2.5	1	0		1	0		4			0	0	1	0	0	1	0	0	0	1	0	0	0	0	2	5	1	0	0			0
MohalesHoek	Mofumahali-oa-Rosari	2	1	1	1	0	2						0												0	0	8		1	0	1	0	0	0	0	0	0	0			0		0	0	0
MohalesHoek	Mofumahali-oa-Rosari	1	0	1	1	1	99			26	1		1	2	3.3	0	1		1	1	3	2	1	1	1	1	1	0	0	1	0	1	0	0	0	0	0	0	4	4	1		1			1
MohalesHoek	Ntsekhe	1	0	2	1	1	99			23	1		1	2	2.8	0	1	6									0	0	0	1	0	0	0	1	0	0	0	0	1	5	1	0	0
MohalesHoek	Tsepo	1	0	2	0	1	99	1	57	38	1		1	2	3.3	0	1	18									0	0	0	1	0	1	0	0	0	0	0	0	1	5	1	1	0
MohalesHoek	Tsepo	1	0	1	0	1	99	2	36	21	1		1	2	2.9	0	1										0	0	0	1	0	0	0	1	0	0	0	0	2		1		0
MohalesHoek	Tsepo	1	0	2	1	1	99			23	1		1	2	2.8	0	1	6									0	0	0	1	0	0	0	1	0	0	0	0	2	5	1	0	0
MohalesHoek	Tsepo	1	0	1	1	1	99			37	1		1	2	3.6	0	1	20									0	0	0	1	0	1	1	0	0	0	0	0	1		0	1	0
MohalesHoek	Tsepo	1	0	1	1	1	99			23	1		1	2	3.1	0	1	18									0	0	0	1	0	0	0	1	0	0	0	0			1	1	0
MohalesHoek	Tsepo	1	0	1	1	1	99			23	1		1	2	3.8	0	1	18									0	0	0	1	0	1	0	0	0	0	0	0	2	4	1	1	0
MohalesHoek	Tsepo	1	0	1	1	1	99			28	0	4	1	2	3.4	0	1	12	1	1	3	1	1	1	1	1	1		0			1	0	1	0	0	0	0	3	2	1	1	1			1
MohalesHoek	Tsepo	1	0	1	1	1	99			36	1		1	2	2.7	1	1	18									0	0	0	1	0	1	0	0	0	0	0	0	3	4	1	1	0
MohalesHoek	Tsepo	1	0	1	1	1	99			30	1		1	1	3	0	1	12									0	0	0	1	0	1	0	0	0	0	0	0			1	1	0
MohalesHoek	Tsepo	1	0	2	1	1	99			23	1		1	2	3.5	0	1	12									0	0	0	1	0	1	0	0	0	0	0	0	1	5	0	1	0
MohalesHoek	Tsepo	1	0	2	1	1	99			27	1		1	2	2.3	0	1	16									0	0	0	1	0	1	0	0	0	0	0	0	2	5	1	1	0
MohalesHoek	Tsepo	1	0	1	0	1	99	2	53	26	1		1	2	2.6	0	1	22									8	0	0	1	0	0	0	0	0	0	0	0	4		1	1	0
MohalesHoek	Tsepo	1	0	2	1	1	99			35	1		1	2	3.6	0	1	20									0	0	0	1	0	1	0	0	1	0	0	0	2		1	1	0
MohalesHoek	Tsepo	1	0	2	1	1	99			25	1		1	2	2.8	1	1	14									0	0	0	1	0	0	0	0	0	0	0	0	2		1	1	0
MohalesHoek	Tsepo	1	0	2	1	1	99			23	1		1	2	4.4	0	1	23									0	0	0	1	0	0	0	0	0	0	0	0	3	2	0	1	0
MohalesHoek	Tsepo	1	0	1	1	1	99			24	1		1	2		0	1	12									0	0	0	1	0	1	0	0	0	0	0	0			0	1	0
MohalesHoek	Tsepo	1	0	2	0	0	99	2	50	25	87		1	2	3	0	1	4									8		1	0	1	0	0	0	0	0	0	0			1	0	0	543	3
MohalesHoek	Tsepo	1	0	2	1	1	99			29	1		1	2	2.65	0	1	12									1		0			1	0	0	0	0	0	0	1	5	1	1	0			0
MohalesHoek	Tsepo	1	0	1	0	1	99	2	64	24	1		1	2	2.8	1	1	6		1	3	2	1	1	1	1	1	0	0	1	0	0	0	0	0	0	0	0			1	0	1			1
MohalesHoek	Tsepo	2	0	1	1	1	99			23	1		1	1	2.5	1	1	19									0	0	0	1	0	1	0	0	0	0	0	0	2	5	0	1	0
MohalesHoek	Tsepo	1	0	2	1	1	99			18	1		1	2	2.9	0	1	24									0	0	0	1	0	1	0	0	0	0	0	0	1	5	1	1	0
MohalesHoek	Tsepo	1	0	2	1	1	99			31	1		1	2	3.3	0	1	24									0	0	0	1	0	1	0	1	0	0	0	0	2	5	1	1	0
MohalesHoek	Tsepo	1	0	2	1	1	99			31	1		1	2	3.1	0	1	20									0	0	0	1	0	0	0	0	0	0	0	0	2	4	1	1	0
MohalesHoek	Tsepo	1	0	2	1	1	99			39	1		1	2	1	0	1	12	1	1	3	2	1	1	1	1	1	0	0	1	0	1	0	0	0	0	0	0	2	5	0	1	1			1
MohalesHoek	Tsepo	1	0	1	1	1	99			34	1		1	2	3.1	0	1	6	1			2	1	1	1	1	1	0	0	1	0	1	0	0	0	0	0	0	1	5	1	0	1			1
MohalesHoek	Tsepo	1	0	2	1	1	99			20	1		1	2	3.9	0	1	19									0	0	0	1	0	0	0	0	0	0	0	0	3	3	1	1	0
MohalesHoek	Tsepo	1	0	1	1	1	99			20	0	88	1	1	3.2	0	1	20									0	0	0	1	0	0	0	1	0	0	0	0			0	1	0
MohalesHoek	Tsepo	1	0	2	1	1	99			37	0	4	1	2	2.9	0	1	6	1	1	3	1	3	3	1	1	1	0	0	1	0	0	0	1	0	0	0	0	1	5	1	0	1			1
MohalesHoek	Tsepo	1	0	2	0	1	99	2	29	22	1		1	2	3.3	0	1	10									0	0	0	1	0	0	0	1	0	0	0	0		4	1	1	0
MohalesHoek	Tsepo	1	0	2	0	1	99	2	60	19	1		1	2	3.3		1	12	1	1	3	2			1	1	1	0	0	1	0	1	0	0	0	0	0	0	2	4	1	1	1			0
MohalesHoek	Tsepo	1	0	2	1	1	99			34	1		1	2	3.2	0	1	6									0	0	0	1	0	1	0	0	0	0	0	0	1	4	1	0	0
MohalesHoek	Tsepo	1	0	2	1	1	99			32	1		1	2	3.9	0	1	21									1	0	0	1	0	1	0	0	0	0	0	0	1	5	1	1	0			0
MohalesHoek	Tsepo	2	1	1	1	1	1			33	1		1	2	2.7	0	1	1				4	1	1	0	0	1	0	0	1	0	1	0	0	0	0	0	1	2	4	1	0	0			1
MohalesHoek	Tsepo	2	1	1	1	1	2						1	2	2.7	0	1	1							0	0	1	0	0	1	0	0	0	0	0	0	0	0			0	0	0			0
MohalesHoek	Tsepo	1	0	1	0	1	99	2	50	33	1		1	2	3.2	0	1	14									8		0			0	0	0	0	0	0	0	1	5	1	1	0
MohalesHoek	Tsepo	1	0	1	0	1	99	2	41	20	1		1	2	3.1	0	1	20									0	0	0	1	0	0	0	1	0	0	0	0	2	3	1	1	0
MohalesHoek	Tsepo	1	0	2	1	1	99			35	0	4	1	2	2.2	0	1	12	0	1	3	1	4	4	1	1	1	0	0	1	0	1	0	0	0	0	0	1	2	3	1	1	1			1
MohalesHoek	Tsepo	1	0	2	1	1	99			24	1		1	2	3.5	0	1	16									0	0	0	1	0	0	0	0	0	0	0	0	2	4	0	1	0
MohalesHoek	Tsepo	1	0	2	0	1	99	2	63	28	1		1	2	3.2	0	1	16									0	0	0	1	0	0	0	1	0	0	0	0	1	5	1	1	0
MohalesHoek	Tsepo	2	1	2	0	1	1	2	64		0	4	1	2	2	1	1	6				1			1	1	1	0	0	1	0	0	0	0	0	0	0	0			1	0	1			0
MohalesHoek	Tsepo	2	1	2	0	1	2						1	2	1.5	1	1	6							1	1	1	0	0	1	0	0	0	0	0	0	0	0			0	0	1			0
MohalesHoek	Tsepo	1	0	2	1	1	99			23	1		1	2	2.8	0	1	18	1	1	3	2	1	1	1	1	1	0	0	1	0	1	0	1	1	0	0	0	3	4	1	1	1			1
MohalesHoek	Tsepo	1	0	2	1	1	99			25	1		1	2	3.1	0	1	9	1	1	3	2	1	1	1	1	1	0	0	1	0	1	0	0	0	0	0	0			1	1	1			1
MohalesHoek	Tsepo	1	0	2	0	1	99	2	66	35	0	4	1	2	3	1	1	24		1	3	1	1	1	1	1	1	0	0	1	0	0	0	1	0	0	0	0			1	1	1			1
MohalesHoek	Tsepo	1	0	2	0	1	99	2	68	36	87		1	2		0	0										8	0	0	1	0	0	0	0	0	0	0	0			0	0	0
MohalesHoek	Tsepo	1	0	1	0	1	99	2	60	30	0	4	1	2	3.36	0	0		1	1	3	1	1	1	1	1	1	0	0	1	0	0	0	1	0	0	0	0			1	0	1			1
MohalesHoek	Tsepo	1	0	2	1	1	99			25	1		1	2	3.62	0	1	12	1	1	3	2	1	1	1	1	1	0	0	1	0	1	0	0	0	0	0	0	1	5	1	1	1			1
MohalesHoek	Tsepo	1	0	2	1	1	99			20	1		1	2	3	1	1	14									0	0	0	1	0	0	0	0	0	0	0	0	2	5	1	1	0
MohalesHoek	Tsepo	1	0	1	0	1	99	2	58	36	1		1	2	2.7	0	1	4		1	3	2	1	1	1	1	1	0	0	1	0	0	0	1	0	0	0	0	2	4	1	0	1			1
MohalesHoek	Tsepo	1	0	2	1	1	99			36	1		1	2	2.5	0	1										0	0	0	1	0	0	0	0	0	0	0	0	3	2	0		0
MohalesHoek	Tsepo	1	0	2	0	1	99	2	35	27	0	4	1	2		0	1	6	1	1	3	1	4	1	1	1	1	0	0	1	0	0	0	1	0	0	0	0			0	0	1			1
MohalesHoek	Tsepo	2	1	2	1	1	1			29	0	4	1	1	2	0	1	18	1	1	3	1		1	1	1	1	0	0	1	0	0	0	1	0	0	0	0	3	4	1	1	1			1
MohalesHoek	Tsepo	2	1	2	1	1	2						1	1	2	0	1	18							1	1	1	0	0	1	0	0	0	0	0	0	0	0			0	1	1			0
MohalesHoek	Tsepo	1	0	2	1	1	99			23	1		1	2	2.3	0	1	2									0	0	0	1	0	0	0	0	0	0	0	0	2	3	1	0	0
MohalesHoek	Tsepo	1	0	1	1	1	99			28	0	4	1	2	3.4	1	1	12	1	1	3	1	1	1	1	1	1	0	0	1	0	0	0	1	0	0	0	0	2	5	1	1	1			1
MohalesHoek	Tsepo	1	0	1	0	1	99	2	66	25	87		1		2.6	0	0								1		1	0	0	1	0	0	0	0	0	0	0	0			1	0	1			0
MohalesHoek	Tsepo	1	0	1	0	1	99	2	31	32	0	1	1			1	1		0	0		4	1	1	0	0	1	0	0	1	0	0	0	1	0	0	0	0			0		0			1
MohalesHoek	Tsepo	1	0	1	1	1	99			25	1		1	2	3.3	0	1	18									0	0	0	1	0	1	0	0	0	0	0	0	2	3	1	1	0
MohalesHoek	Tsepo	1	0	1	1	1	99			23	1		1	2	2.5	1	1	18									0	0	0	1	0	1	0	1	0	0	0	0	1	5	0	1	0
MohalesHoek	Tsepo	1	0	1	1	1	99			26	1		1	1	2.6	0	1	21									0	0	0	1	0	0	0	0	0	0	0	0	2	3	0	1	0
MohalesHoek	Tsepo	1	0	2	1	1	99			22	1		1	2		0	1	21									0	0	0	1	0	1	0	0	0	0	0	0	2	4	0	1	0
MohalesHoek	Tsepo	1	0	2	1	1	99			19	1		1	2	3	0	1	9									0	0	0	1	0	0	0	0	0	0	0	0	3	3	1	1	0
MohalesHoek	Tsepo	1	0	1	0	1	99	2	76		0	4	1	1	1.9	1	0			1	3	1			1	0	1	0	0	1	0	0	0	1	0	0	0	0			1	0	1			0
MohalesHoek	Tsepo	1	0	2	1	1	99			36	1		1	2	2.5	0	1	17									0	0	0	1	0	0	0	0	0	0	0	0	2	4	1	1	0
MohalesHoek	Tsepo	1	0	2	0	1	99	2	50		1		1	2	3	0	1	6	1	1	3	2	1	1	1	1	1	0	0	1	0	0	0	1	0	0	0	0			1	0	1			1
MohalesHoek	Tsepo	1	0	2	1	1	99			21	1		1	2	3.9	0	1	14									0	0	0	1	0	1	0	1	0	0	0	0	2	3	1	1	0
MohalesHoek	Tsepo	1	0	1	1	1	99			26	0	4	1	2	3.6	0	1	12	1	1	3	2	1	1	1	1	1	0	0	1	0	1	0	1	0	0	0	0	1	5	1	1	1			1
MohalesHoek	Tsepo	1	0	1	1	1	99			25	0	4	1	2	2.6	0	0		1	1	3	2	1	1	1	0	1	0	0	1	0	1	0	1	0	0	0	0	1	5	1	0	1			1
MohalesHoek	Tsepo	2	1	2	1	1	1			37	1		1	2	2	1	0		1	1	3	2	1	1	1	1	1	0	0	1	0	0	0	1	0	0	0	0	3	3	0	0	1			1
MohalesHoek	Tsepo	2	1	1	1	0	2						1	2	3	1	0								1	1	1		1	0	1	0	0	0	0	0	0	0			0	0	0	205	3	0
MohalesHoek	Tsepo	1	0	1	0	1	99	2	58	25	1		1	2	3	0	1	6	1	1	3	2	1	1	1	1	1	0	0	1	0	1	0	1	0	0	0	0	1		1	0	1			1
MohalesHoek	Tsepo	1	0	1	1	1	99			42	1		1	2		0	1	17	1	0		4			1	0	1	0	0	1	0	0	0	0	0	0	0	0	2	2	0	1	1			0
MohalesHoek	Tsepo	1	0	1	1	1	99			28	1		1	2	3.5	0	1	18									0	0	0	1	0	1	0	0	0	0	0	0	3	1	0	1	0
MohalesHoek	Tsepo	1	0	2	1	1	99			31	1		1	2		0	1	18	1	1	3	2	1	1	1	1	1	0	0	1	0	0	0	1	0	0	0	0	2	5	0	1	0			1
MohalesHoek	Tsepo	1	0	1	1	1	99			21	0	1	1	2		0	1	18									0	0	0	1	0	0	0	1	0	0	0	0			0	1	0
MohalesHoek	Tsepo	1	0	2	1	1	99			20	1		1	2	2.4	0	1	20									0	0	0	1	0	1	0	0	0	0	0	0	2	5	1	1	0
MohalesHoek	Tsepo	1	0	2	1	1	99			25	1		1	2		0	1	18				4			0	0	1	0	0	1	0	1	0	1	0	0	0	0	2	4	0	1	0			0
MohalesHoek	Tsepo	1	0	2	1	1	99			41	0	4	1	2	2.9	0	1	12	1	1	3	1	1	1	1	1	1	0	0	1	0	1	0	0	0	0	0	0	1	5	1	1	1			1
MohalesHoek	Tsepo	2	1	1	1	1	1			26	1		1	2		0	1	12									0	0	0	1	0	0	0	0	0	0	0	0	2	5	0	1	0
MohalesHoek	Tsepo	2	1	2	1	1	2						1	2		0	1	12									0	0	0	1	0	0	0	0	0	0	0	0			0	1	0
MohalesHoek	Tsepo	1	0	2	1	1	99			29	0	4	1	2	3.8	0	1	3	1	1	3	1	1	1	1	1	1	0	0	1	0	1	0	1	0	0	0	0	1	5	1	0	1			1
MohalesHoek	Tsepo	1	0	2	1	1	99			41	1		1	2	2.2	1	1	14									0	0	0	1	0	1	0	0	0	0	0	0	2	5	1	1	0
MohalesHoek	Tsepo	1	0	1	0	1	99	2	50	24	1		1	2	3.6	0	1	24									0	0	0	1	0	0	0	1	0	0	0	0			1	1	0
MohalesHoek	Tsepo	1	0	2	1	1	99			36	1		1	2		0	1	6	1	1	3	2	1	1	1	1	1	0	0	1	0	1	0	0	0	0	0	0			0	0	1			1
MohalesHoek	Morifi	1	0	1	1	1	99			21	1		1	2	2.4	1	1	18									0	0	0	1	0	0	0	0	0	0	0	0	2	4	1	1	0
MohalesHoek	Morifi	1	0	2	1	1	99			20	1		1	2	3	0	1	15									0	0	0	1	0	1	0	0	0	0	0	0			1	1	0
MohalesHoek	Morifi	1	0	2	1	1	99			18	1		1	2	2.9	0	1	18									0	0	0	1	0	1	0	0	0	0	0	0	2		0	1	0
MohalesHoek	Morifi	1	0	1	1	1	99			33	1		1	2	3.4	0	1	18									0	0	0	1	0	1	0	0	0	0	0	0	3		1	1	0
MohalesHoek	Morifi	1	0	1	1	1	99			26	1		1	2	2.9	0	1	18									0	0	0	1	0	0	0	0	0	0	0	0	2	5	1	1	0
MohalesHoek	Morifi	1	0	2	1	1	99			29	1		1	2	3.5	0	1	12	1	1	88	2			1	0	1	0	0	1	0	0	0	1	0	0	0	0	2	5	1	1	1			0
MohalesHoek	Morifi	1	0	2	1	1	99			24	1		1	2	2.65	0	1										0	0	0	1	0	0	0	0	0	0	0	0			1		0
MohalesHoek	Morifi	1	0	2	1	1	99			31	1		1	2	3.2	0	1	19									0	0	0	1	0	0	0	0	0	0	0	0	2	5	1	1	0
MohalesHoek	Morifi	1	0	2	1	1	99			20	1		1	2	2.6	0	1										0	0	0	1	0	1	0	0	0	0	0	0	3	4	1		0
MohalesHoek	Morifi	1	0	1	1	1	99			29	1		1	2	3.5	0	1	12	1	1	3	2	1	1	1	1	1	0	0	1	0	1	0	0	1	0	0	0	3	2	0	1	1			1
MohalesHoek	Morifi	2	0	2	0	1	99	2	45	30	1		1	2	2.45	0	1	6	1	1	3	2	1	1	1	1	1	0	0	1	0	0	0	0	0	0	0	0			1	0	1			1
MohalesHoek	Morifi	1	0	1	0	1	99	2	69	28	1		1	2	3.5	0	1	6									0	0	0	1	0	0	0	1	0	0	0	0			1	0	0
MohalesHoek	Morifi	1	0	1	0	1	99	2	54	26	1		1	2	3.35	0	0		1	1	3	2	1	1	1	1	1	0	0	1	0	0	0	1	0	0	0	0			0	0	1			1
MohalesHoek	Morifi	1	0	1	1	1	99			32	1		1	2	2.7	1	1	6									0	0	0	1	0	1	0	1	0	0	0	0	1	5	1	0	0
MohalesHoek	Morifi	1	0	2	1	1	99			30	1		1	2	3.4	0	1	9	1	1	3	2	1	1	1	1	1	0	0	1	0	1	0	1	0	0	0	0	2		1	1	1			1
MohalesHoek	Morifi	1	0	2	1	1	99			24	1		1	2	2.5	0	1	19									0	0	0	1	0	1	0	0	0	0	0	0	3	4	1	1	0
MohalesHoek	Morifi	1	0	2	0	1	99	2	52	19	1		1	2	2.9	0	1	9									0	0	0	1	0	0	0	0	0	0	0	0			1	1	0
MohalesHoek	Morifi	1	0	1	0	1	99	2	58	21	1		1	2	2.8	0	1	18									0	0	0	1	0	0	0	1	0	0	0	0			0	1	0
MohalesHoek	Morifi	1	0	2	1	1	99			20	1		1	2	3	0	1										0	0	0	1	0	0	0	0	0	0	0	0	1		1		0
MohalesHoek	Morifi	1	0	1	1	1	99			25	1		1	2	4.5	0	1										0	0	0	1	0	0	0	0	0	0	0	0	2	4	1		0
MohalesHoek	Morifi	1	0	2	1	1	99			42	1		1	2	2.6	0	1	19									0	0	0	1	0	1	1	0	0	0	0	0	1	4	1	1	0
MohalesHoek	Morifi	1	0	2	0	1	99	2		37	1		1	2	3.1	0	1	9									0	0	0	1	0	0	0	1	0	0	0	0	1		1	1	0
MohalesHoek	Morifi	1	0	1	1	1	99			22	1		1	2	3.2	0	1	1									0	0	0	1	0	1	0	0	0	0	0	0	3	3	1	0	0
MohalesHoek	Morifi	1	0	1	1	1	99			21	1		1	2	2.7	0	0										0	0	0	1	0	0	0	0	0	0	0	0	1		1	0	0
MohalesHoek	Morifi	1	0	2	0	1	99	2	22	22	1		1	2	2.9	0	1	12									0	0	0	1	0	0	0	1	0	0	0	0	3		1	1	0
MohalesHoek	Morifi	1	0	1	0	1	99	2	62	20	1		1	2	4.9	0	1	10									0	0	0	1	0	0	0	0	0	0	0	0	3	2	0	1	0
MohalesHoek	Morifi	1	0	2	1	1	99			34	1		1	2	2.9	0	1	9	1	1	3	1	4	4	1	1	1	0	0	1	0	1	0	0	0	0	0	0	2	4	1	1	1			1
MohalesHoek	Morifi	1	0	1	1	1	99			28	0	4	1	2	3.6	0	1	16	0	1	3	2	1	1	1	1	1	0	0	1	0	1	0	0	0	0	0	0	3	2	1	1	1			1
MohalesHoek	Morifi	1	0	2	0	1	99	2	51	33	1		1	2	3		1	6	1	1		2	1	1	1	1	1	0	0	1	0	0	0	1	0	0	0	0	2	5	1	0	1			1
MohalesHoek	Morifi	1	0	2	0	1	99	2	39	38	1		1	2	2.4	0	1	24									0	0	0	1	0	0	0	1	0	0	0	0			1	1	0
MohalesHoek	Morifi	1	0	2	1	1	99			39	0	4	1	2	2.5	0	1	16	1	1	3	1	4	4	1	1	1	0	0	1	0	0	0	1	0	0	0	0			1	1	1			1
MohalesHoek	Morifi	1	0	2	1	1	99			18	1		1	2	2.9	0	1	19									0	0	0	1	0	0	0	0	0	0	0	0	2	3	1	1	0
MohalesHoek	Morifi	1	0	2	1	1	99			24	1		1	1	2.7	0	1	18				4	3	3	0	0	1	0	0	1	0	0	0	1	1	0	0	0	2	3	1	1	0			1
MohalesHoek	Morifi	1	0	1	1	1	99			34	1		1	2	3.6	0	0										0	0	0	1	0	1	0	0	0	0	0	0	3	4	1	0	0
MohalesHoek	Morifi	1	0	2	0	1	99	2	65	36	1		1		2.9	0	0		1	1	3	1	4	4	0	1	1	0	0	1	0	0	0	1	0	0	0	0			1	0	1			1
MohalesHoek	Morifi	1	0	2	0	1	99	2	63	22	1		1		2.5	1	1	9									0	0	0	1	0	0	0	1	0	0	0	0	2		1	1	0
MohalesHoek	Morifi	1	0	1	1	1	99			20	1		1		2	0	1	5									0	0	0	1	0	0	0	0	0	0	0	0	1	5	0	0	0
MohalesHoek	Morifi	1	0	1	0	1	99	2	18		1		1		3.1	0	0		1	1	3	1		1	0	1	1	0	0	1	0	0	1	0	0	0	0	0			1	0	1			1
MohalesHoek	Morifi	1	0	1	0	1	99	2	51	19	1		1	2	3.3	1	1	10	1	1	3	2	1	1	1	1	1	0	0	1	0	0	0	1	0	0	0	0	3	3	1	1	1			1
MohalesHoek	Morifi	1	0	1	1	1	99			29	1		1	2	2.4	0	1	8	1	1	2	2	1	1	1	1	1	0	0	1	0	1	0	1	0	0	0	0	2	5	1	1	1			1
MohalesHoek	Morifi	1	0	2	1	1	99			20	1		1	2	3	0	1										0	0	0	1	0	0	0	1	0	0	0	0	1	4	1		0
MohalesHoek	Morifi	1	0	2	1	1	99			19	1		1	1	3.6	1	1	10	1	1	3	2	1	1	1	1	1	0	0	1	0	0	0	1	0	0	0	0	2	4	1	1	1			1
MohalesHoek	Morifi	1	0	2	1	1	99			25	1		1		2.6	0	1	9									0	0	0	1	0	0	0	0	0	0	1	0	3	1	1	1	0
MohalesHoek	Morifi	1	0	2	0	1	99	2	48	26	1		1		2.9	0	1										0	0	0	1	0	0	0	1	0	0	0	0			1		0
MohalesHoek	Morifi	1	0	2	1	1	99			35	1		1	2	3.4	0	1	9									0	0	0	1	0	1	0	0	0	0	0	0	3	5	1	1	0
MohalesHoek	Morifi	1	0	1	1	1	99			23	1		1	1	2	0	1	10									0	0	0	1	0	1	0	0	0	0	0	0	1	2	1	1	0
MohalesHoek	Morifi	1	0	2	1	1	99			23	1		1	1	2.5	0	1	11									0	0	0	1	0	0	0	1	0	0	0	0	1	4	1	1	0
MohalesHoek	Morifi	1	0	1	1	1	99			22	1		1		2.5	1	1	10									0	0	0	1	0	1	0	0	0	0	0	0	2	4	0	1	0
MohalesHoek	Morifi	1	0	2	1	1	99			23	1		1	2	2.4	0	1	9									0	0	0	1	0	1	0	1	0	0	0	0	2	4	0	1	0
MohalesHoek	Morifi	1	0	2	0	1	99	2	63	36	0	4	1		2.9	0	1	12	0			1	3	3	0	1	1	1	0	0	1	1	0	1	0	0	0	0			1	1	0			1
MohalesHoek	Morifi	1	0	2	1	1	99			31	1		1	2	2.8	0	1										0	0	0	1	0	1	0	0	0	0	0	0	3	3	1		0
MohalesHoek	Morifi	1	0	1	1	1	99			31	1		1	2	3.5	0	1	6									0	0	0	1	0	0	0	0	0	0	0	0	1	5	1	0	0
MohalesHoek	Morifi	1	0	1	1	1	99			18	1		1	2	2.4	1	0										0	0	0	1	0	0	0	0	0	0	0	0	4	2	0	0	0
MohalesHoek	Morifi	1	0	2	1	1	99			24	1		1	2	3	0	1	12	1	1	3	2	1	1	1	1	1	0	0	1	0	1	0	1	0	0	0	0	1	4	1	1	1			1
MohalesHoek	Morifi	1	0	2	1	1	99			30	1		1	2	3.1	0	1	16									0	0	0	1	0	1	0	0	0	0	0	0	3	4	1	1	0
MohalesHoek	Morifi	1	0	1	1	1	99			25	1		1	2	3.4	0	1	18									0	0	0	1	0	1	0	0	0	0	0	0	2	5	1	1	0
MohalesHoek	Morifi	1	0	2	1	1	99			25	1		1	2	3	0	1										0	0	0	1	0	1	0	0	0	0	0	0	3	3	1		0
MohalesHoek	Morifi	1	0	2	1	1	99			25	1		1	2	2.8	0	1	9									0	0	0	1	0	1	0	0	0	0	0	0	1	4	1	1	0
MohalesHoek	Morifi	1	0	2	0	1	99	2	36	34	0	4	1	2	3.3	0	0		1	1	3	1	4	4	1	1	1	0	0	1	0	0	0	1	0	0	0	0	2	4	1	0	0			1
MohalesHoek	Morifi	1	0	1	1	1	99			22	0	1	1	2	3.2	0	1	12	0	0		3	1	1	1	1	1	0	0	1	0	0	0	1	0	0	0	0			0	1	1			1
MohalesHoek	Morifi	1	0	2	1	1	99			30	1		1	2	3.4	0	1										0	0	0	1	0	1	0	0	0	0	0	0	2	4	1		0
MohalesHoek	Morifi	1	0	1	1	1	99			25	1		1	2	2.9	0	1	18	1	1	3	2	1	1	1	1	1	0	0	1	0	1	0	1	0	0	0	0	1	5	1	1	1			1
MohalesHoek	Morifi	1	0	1	1	1	99			31	1		1	2	3.2	0	1	12	1	1	1	2	1	1	1	1	1	0	0	1	0	1	0	1	0	0	0	0	1	5	1	1	1			1
MohalesHoek	Morifi	1	0	2	1	1	99			42	0	4	1	2	3.5	0	1	24	1	1	3	1	4	4	1	1	1	0	0	1	0	0	1	0	0	0	0	0	1	5	1	1	1			1
MohalesHoek	Morifi	1	0	2	0	1	99	2	19	34	0	4	1	2	2.9	0	1	6		1	3	1	1	1	1	1	1	0	0	1	0	0	1	0	0	0	0	0	4	3	1	0	1			1
MohalesHoek	Morifi	1	0	2	1	1	99			33	0	4	1	2	3.7	0	1	12	1	1	3	1	1	1	1	1	1	0	0	1	0	1	0	1	0	0	0	0	2	5	1	1	1			1
MohalesHoek	Morifi	1	0	1	1	1	99			36	1		1	2	2.7	0	1	0									0	0	0	1	0	1	0	0	0	0	0	0	1	5	1	0	0
MohalesHoek	Morifi	1	0	1	0	1	99	2	18	36	0	4	1	2	2.9	0	1	6		1	3	1	1	1	1	1	1	0	0	1	0	0	1	1	0	0	0	0	1	5	0	0	1			1
MohalesHoek	Morifi	1	0	1	1	1	99			17	1		1	1	3	0	1	14									0	0	0	1	0	0	0	1	0	0	0	0	1	4	1	1	0
MohalesHoek	Morifi	2	1	2	1	1	1			28	1		1	1	1.8	0	1	3	1	1	3	2	1	1	1	1	1	0	0	1	0	1	0	0	0	0	0	0	1	4	1	0	1			1
MohalesHoek	Morifi	2	1	2	1	1	2						1	1	2.5	0	1	3							1	1	1	0	0	1	0	0	0	0	0	0	0	0			0	0	1			0
MohalesHoek	Morifi	1	0	1	1	1	99			25	1		1	1	2.9	0	1	18									0	0	0	1	0	1	0	0	0	0	0	0	2	5	1	1	0
MohalesHoek	Morifi	1	0	1	0	0	99	2	23	29	0	3	0						0	0		4			0	0	1		1	0	1	0	0	1	0	0	0	0			1		0	0	0	0
MohalesHoek	Morifi	1	0	1	1	1	99			35	1		1	2	3.4	0	1	1				3	1	1	0	0	1	0	0	1	0	0	0	1	0	0	0	0	1	5	1	0	0			1
MohalesHoek	Mpharane	1	0	1	1	1	99			25	1		1	2		0	1			0		3	1	1	1	1	1	0	0	1	0	0	0	1	0	0	0	0			0		0			1
MohalesHoek	Mpharane	1	0	2	0	1	99	2	64	25	1		1	2	2.3	0	1	9									0	0	0	1	0	0	0	1	0	0	0	0			1	1	0
MohalesHoek	Mpharane	1	0	2	0	1	99	2	62	26	1		1	2	3.1	0	1	11	0	1	3	2	1	1	1	1	1	0	0	1	0	0	0	0	0	0	0	0			1	1	1			1
MohalesHoek	Mpharane	1	0	2	1	1	99			28	1		1	2	2.9	1	1	14									0	0	0	1	0	0	0	1	0	0	0	0	2	5	0	1	0
MohalesHoek	Mpharane	1	0	2	0	1	99	2	51		1		1	2	3.3	0	1	20									0	0	0	1	0	0	0	1	0	0	0	0	3		1	1	0
MohalesHoek	Mpharane	1	0	1	1	1	99			23	1		1	1	3.3	1	1	21									0	0	0	1	0	1	0	0	0	0	0	0	1	5	1	1	0
MohalesHoek	Mpharane	1	0	1	1	1	99			18	1		1	2	2.77	0	1	24									0	0	0	1	0	1	0	1	0	0	0	0	1	5	1	1	0
MohalesHoek	Mpharane	1	0	1	0	1	99	2	75		1		1	2	2.94	1	1	12									0	0	0	1	0	0	0	1	0	0	0	0			1	1	0
MohalesHoek	Mpharane	1	0	1	1	1	99			21	1		1	2	2.25	0	1	18									0	0	0	1	0	1	0	1	0	0	0	0			1	1	0
MohalesHoek	Mpharane	1	0	1	0	1	99	2	59	31	1		1	2	2.7	0	1	6	1	1	3	1	1	1	1	1	1	0	0	1	0	0	0	1	0	0	0	0			1	0	1			1
MohalesHoek	Mpharane	1	0	1	1	1	99			20	1		1	2	3	0	1	23									0	0	0	1	0	0	0	0	0	0	0	0	2		0	1	0
MohalesHoek	Mpharane	1	0	1	1	1	99			23	1		1	2	2.2	0	1	20	1	1	3	2	1	1	1	1	1	0	0	1	0	1	0	1	0	0	0	0			0	1	0			1
MohalesHoek	Mpharane	1	0	1	1	1	99			36	1		1	2	3.4	0	1										0	0	0	1	0	0	0	0	0	0	0	0	2	5	1		0
MohalesHoek	Mpharane	1	0	1	1	1	99			30	1		1	2	2.8	0	1	12									0	0	0	1	0	0	0	0	0	0	0	0			1	1	0
MohalesHoek	Mpharane	1	0	2	1	1	99			20	1		1	1	2.3	0	1	18									0	0	0	1	0	1	0	0	0	0	0	0	1		0	1	0
MohalesHoek	Mpharane	1	0	1	1	1	99			28	1		1	2	2	1	1	18	0	1	3	2	1	1	1	1	1	0	0	1	0	0	0	0	1	0	0	0	3	3	1	1	1			1
MohalesHoek	Mpharane	1	0	2	0	1	99	2	56	28	1		1	2	3	1	1	14									0	0	0	1	0	0	0	1	0	0	0	0	1		1	1	0
MohalesHoek	Mpharane	1	0	2	0	1	99	2	49	22	1		1	2	3.6	0	1	12									0	0	0	1	0	0	0	1	0	0	0	0			1	1	0
MohalesHoek	Mpharane	1	0	1	0	1	99	2	49	22	1		1	2	2	1	1	16									0	0	0	1	0	0	0	1	0	0	0	0			1	1	0
MohalesHoek	Mpharane	1	0	2	1	1	99			30	1		1	2		0	1	24									0	0	0	1	0	1	0	0	0	0	0	0			0	1	0
MohalesHoek	Mpharane	1	0	2	0	1	99	2	47	29	0	4	1	2	2.72	0	1	7	1	1	3	2	1	1	1	1	1	0	0	1	0	0	0	1	0	0	0	0	1	5	1	1	1			1
MohalesHoek	Mpharane	1	0	1	0	1	99	2	58		87		1	2	3.2	0	1	14							1		1	0	0	1	0	0	0	0	0	0	0	0			1	1	0			0
MohalesHoek	Mpharane	1	0	1	0	1	99	2	76	22	1		1	2	3.12	0	1	16									0	0	0	1	0	0	0	1	0	0	0	0	1	5	1	1	0
MohalesHoek	Mpharane	1	0	2	0	1	99	2	77	21	1		1	2	2	1	1	23									8		0			0	0	0	0	0	0	0	1	5	0	1	0
MohalesHoek	Mpharane	1	0	1	0	1	99	2	53	19	1		1	2	2.9	0	1	17									0	0	0	1	0	0	0	1	0	0	0	0	1		1	1	0
MohalesHoek	Mpharane	1	0	1	0	1	99	2	52	31	1		1	2	3	0	1	12							1		1	0	0	1	0	0	0	0	0	0	0	0			1	1	1			0
MohalesHoek	Mpharane	1	0	1	0	1	99	2	54	26	1		1	2	3.2	0	1	7									0	0	0	1	0	0	0	1	0	0	0	0			1	1	0
MohalesHoek	Mpharane	1	0	1	0	1	99	2	60	30	1		1	2	3.1	0	0		1	1	3	2	1	1	1	1	1	0	0	1	0	0	0	1	0	0	0	0			1	0	1			1
MohalesHoek	Mpharane	1	0	2	0	1	99	2	42	25	1		1	2	2.5	0	1	16							1		8	0	0	1	0	0	0	0	0	0	0	0	1		1	1	1
MohalesHoek	Mpharane	1	0	1	0	1	99	2	58		1		1	2	2.5	0	1	6									0	0	0	1	0	0	0	0	0	0	0	0			1	0	0
MohalesHoek	Mpharane	1	0	1	1	1	99			23	1		1	1	1.5	0	1	10									0	0	0	1	0	1	0	0	0	0	0	0	1	4	0	1	0
MohalesHoek	Mpharane	1	0	1	1	1	99			27	1		1	2	2.4	0	1	8									0	0	0	1	0	1	0	0	0	0	0	0	3	3	1	1	0
MohalesHoek	Mpharane	1	0	2	1	1	99			19	1		1	2	2.8	0	1	18									0	0	0	1	0	1	0	0	0	0	0	0	3	2	1	1	0
MohalesHoek	Mpharane	1	0	2	1	1	99			23	1		1	2	2.8	0	1	12									0	0	0	1	0	1	0	0	0	0	0	0	2	5	1	1	0
MohalesHoek	Mpharane	1	0	1	0	1	99	2	48		1		1	2	3.4	0	1										0	0	0	1	0	0	0	0	0	0	0	0			1		0
MohalesHoek	Mpharane	1	0	2	0	1	99	1	22	19	1		1	1	2.1	0	1	12									0	0	0	1	0	0	0	0	0	0	0	0	1		1	1	0
MohalesHoek	Mpharane	1	0	1	0	1	99	2	57	26	1		1	2	2.8	0	0										0	0	0	1	0	0	0	1	0	0	0	0		1	1	0	0
MohalesHoek	Mpharane	1	0	2	1	1	99			21	1		1	2	2.9	0	1										0	0	0	1	0	1	0	1	0	0	0	0	1	5	1		0
MohalesHoek	Mpharane	1	0	1	1	1	99			33	1		1	2	4	0	1	3									0	0	0	1	0	1	0	0	0	0	0	0	2	5	0	0	0
MohalesHoek	Mpharane	1	0	1	1	1	99			40	0	4	1	2	2.8	0	1		1	1	3	1	1	1	1	1	1	0	0	1	0	1	0	0	0	0	0	0	1	5	0		1			1
MohalesHoek	Mpharane	1	0	1	0	1	99	2	42	22	1		1	1	3.4	0	1	10									0	0	0	1	0	0	0	0	0	0	0	0	2	4	1	1	0
MohalesHoek	Mpharane	1	0	1	1	1	99			42	0	4	1	2		0	1	14	1	1	3	2	1	1	1	1	1	0	0	1	0	1	0	1	0	0	0	0		5	0	1	1			1
MohalesHoek	Mpharane	1	0	2	1	1	99			27	1		1	2	3.6	0	1	12									0	0	0	1	0	1	0	1	0	0	0	0	3	4	1	1	0
MohalesHoek	Mpharane	1	0	1	1	1	99			42	0	4	1	1	3.6	0	1		1	1	3	1	3	3	1	1	1	0	0	1	0	1	0	1	0	0	0	0	1	5	1		1			1
MohalesHoek	Mpharane	1	0	2	0	1	99	2	46	32	0	4	1		3.1	0	1					1	1	1		1	1	0	0	1	0	0	0	0	0	0	0	0			1		0			1
MohalesHoek	Mpharane	1	0	1	0	1	99	2	66	26	1		1		3.2	0	1	18									0	0	0	1	0	0	0	1	0	0	0	0			1	1	0
MohalesHoek	Mpharane	1	0	1	0	1	99	2	28	35	1		1		3.1	0	1	3		1	3	1	1	1	1	1	1	0	0	1	0	0	0	1	0	0	0	0			1	0	1			1
MohalesHoek	Mpharane	1	0	1	0	1	99	2	48	22	1		1		2.85	0	1	20									0	0	0	1	0	0	0	1	0	0	0	0			1	1	0
MohalesHoek	Mpharane	1	0	2	0	1	99	2	19	35	1		1			0	1	3				2	1	1	1	1	1	0	0	1	0	0	0	1	0	0	0	0			0	0	0			1
MohalesHoek	Mpharane	1	0	2	1	1	99			30	0	4	1	2	2.4	0	1	6	1	1	3	1	1	1	1	1	1	0	0	1	0	0	0	1	0	0	1	0	3	3	1	0	1			1
MohalesHoek	Mpharane	1	0	1	1	1	99			25	1		1	2	2.8	0	1	12									0	0	0	1	0	1	0	0	0	0	0	0	2	4	1	1	0
MohalesHoek	Mpharane	1	0	2	0	1	99	2	41	19	1		1	2	2.4	1	1	18									0	0	0	1	0	0	0	1	0	0	0	0	2	3	1	1	0
MohalesHoek	Mpharane	1	0	1	0	1	99	2	20	23	1		1		3.1	0	1	6		1	3	2	1	1	1	1	1	0	0	1	0	0	0	1	0	0	0	0	2	4	1	0	1			1
MohalesHoek	Mpharane	1	0	1	1	1	99			18	1		1	2	3.2	0	1	6									0	0	0	1	0	1	0	1	0	0	0	0	1	5	1	0	0
MohalesHoek	Mpharane	1	0	1	0	1	99	2	58		1		1			0	1					2	1	1	1		1	0	0	1	0	1	0	1	0	0	0	0			0		0			1
MohalesHoek	Mpharane	1	0	1	0	1	99	2	19	28	1		1		2.9	0	1					2	1	1	1		1	0	0	1	0	0	0	0	0	0	0	0			1		1			1
MohalesHoek	Mpharane	1	0	1	1	1	99			32	1		1	2	3.84	0	1	6	1	1	3	2	1	1	1	1	1	0	0	1	0	0	0	1	0	0	0	0	2	4	1	0	1			1
MohalesHoek	Mpharane	1	0	2	1	1	99			22	1		1	2	2.95	0	1	14				4	88	88	0	0	1	0	0	1	0	1	0	0	0	0	0	0	4	3	1	1	0			1
MohalesHoek	Mpharane	1	0	2	1	1	99			23	1		1	2	3	0	1	15									0	0	0	1	0	1	0	1	0	0	0	0	3	2	1	1	0
MohalesHoek	Mpharane	1	0	1	1	1	99			27	1		1	2	3.9	0	1	12	1	1	3	2	1	1	0	1	1	0	0	1	0	1	0	1	0	0	0	0	3	3	1	1	1			1
MohalesHoek	Mpharane	1	0	2	0	1	99	2	65	30	1		1			0	1	18	0	0		4	1	1	0	0	1	1	0	0	1	1	0	1	0	0	0	0			0	1	0			1
MohalesHoek	Mpharane	1	0	1	0	1	99	2	25	27	1		1		3.4	0	1	12									0	0	0	1	0	0	0	1	0	0	0	0			1	1	0
MohalesHoek	Mpharane	1	0	2	1	1	99			19	1		1	2	2.6	0	1	18				4	1	1	0	0	1	0	0	1	0	1	0	0	0	0	0	0	3	2	1	1	0			1
MohalesHoek	Mpharane	1	0	2	0	1	99	2	51	36	1		1		2.1	0	1	9	1	1	3	2	1	1	1	1	1	0	0	1	0	0	0	1	0	0	0	0			1	1	1			1
MohalesHoek	Mpharane	1	0	1	0	1	99	2	48	24	1		1	2	2.7	1	0										0	0	0	1	0	0	0	1	0	0	0	0	4	1	1	0	0
MohalesHoek	Mpharane	1	0	2	1	1	99			22	1		1	2	3.2	0	1	8									0	0	0	1	0	0	0	1	0	0	0	0	3	3	1	1	0
MohalesHoek	Mpharane	1	0	1	1	1	99			20	1		1	2		0	1	21	1	1	3	2	1	1	1		1	0	0	1	0	0	0	0	0	0	0	0	4	2	0	1	0			1
MohalesHoek	Mpharane	1	0	1	1	1	99			24	1		1	2	3	0	1	18	1	1	3	2	1	1	1	1	1	0	0	1	0	0	0	1	0	0	0	0	1	5	1	1	1			1
MohalesHoek	Mpharane	1	0	2	0	1	99	2	62	28	1		1	2	3.4	0	1	2									0	0	0	1	0	0	0	1	0	0	0	0	1		0	0	0
MohalesHoek	Mpharane	1	0	2	1	1	99			41	1		1	2	2.8	0	1	12	1	1	3	2	1	1	1	1	1	0	0	1	0	1	0	0	0	0	0	0	2	4	0	1	1			1
MohalesHoek	Mpharane	1	0	1	1	1	99			20	1		1	2	3.8	0	1	18									0	0	0	1	0	1	0	0	0	0	0	0	1	5	1	1	0
MohalesHoek	Mpharane	1	0	2	0	1	99	2	52	20	87		1			0	1	3									8	0	0	1	0	0	0	0	0	0	0	0			0	0	0
MohalesHoek	Mpharane	1	0	2	1	1	99			20	1		1	2	2.5	0	1		1	1	3	2	1	1	1	1	1	0	0	1	0	1	0	1	0	0	0	0	3	3	1		1			1
MohalesHoek	Mpharane	1	0	1	0	1	99	2	22	33	87		1		3.5	0									1		1	0	0	1	0	0	0	1	0	0	0	0			0		0			0
MohalesHoek	Mpharane	1	0	2	0	1	99	2	54	29	0	1	1			1	1		0	0		3	1	1	1	1	1	1	0	0	1	0	0	1	0	0	0	0			0		0			1
MohalesHoek	Mpharane	1	0	2	0	1	99	2	26	31	87		1														1	1	0	0	1	0	0	1	0	0	0	0			0		0			0
MohalesHoek	Mpharane	1	0	2	1	1	99			25	1		1	2	3.5	0	1	16				4			0	0	1	0	0	1	0	0	0	1	0	0	1	0	3	2	0	1	0			0
MohalesHoek	Mpharane	1	0	2	1	1	99			23	1		1	2	2.4	0	1	9									0	0	0	1	0	1	0	0	0	0	0	0	4	1	1	1	0
MohalesHoek	Mpharane	1	0	2	1	1	99			31	1		1	2	3.2	0	1	21	0	1	3	2	1	1	1	1	1	0	0	1	0	1	0	0	0	0	0	0	3	4	1	1	1			1
MohalesHoek	Mpharane	1	0	2	1	1	99			29	1		1	2	3.6	0	1	24									0	0	0	1	0	0	0	1	0	0	0	0	1	4	1	1	0
MohalesHoek	Mpharane	1	0	2	0	1	99	2	59	23	1		1	1	0.99	1	0			1	3	1	1	1	0	1	1	0	0	1	0	0	0	1	0	0	0	0	3		1	0	1			1
MohalesHoek	Mpharane	1	0	1	0	1	99	2	24	39	0	4	1	2	3.5	0	1	12	1	1	3	1	1	1	1	1	1	0	0	1	0	0	0	1	0	0	0	0	1		1	1	1			1
MohalesHoek	Mpharane	1	0	1	1	0	99			28	1		1	2	3.4	0	1	6									0	0	1	0	1	1	0	0	0	0	0	0	3	2	1	0	0	324	3
MohalesHoek	Mpharane	1	0	1	1	1	99			39	0	4	1	2	2.8	0	1	6	1	1	3	1	2	2	1	1	1	0	0	1	0	1	0	1	0	0	1	0	2	5	1	0	1			1
MohalesHoek	Mpharane	1	0	2	1	1	99			28	1		1	2	2.5	0	1	18	1	1	3	2	1	1	1	1	1	1	0	0	1	1	0	1	0	0	0	0	2	5	1	1	1			1
MohalesHoek	Mpharane	1	0	2	0	1	99	2	56	23	1		1	2	3.6	0	1	18									0	0	0	1	0	0	0	1	0	0	0	0	2		1	1	0
MohalesHoek	Mpharane	1	0	1	1	1	99			28	1		1	2	2.4	0	1	12									0	0	0	1	0	1	0	0	0	0	0	0	2	4	1	1	0
MohalesHoek	Mpharane	1	0	2	0	1	99	2	44	25	0	4	1	2	2.8	0	1	6	1	1	3	1	1	1	1	1	1	0	0	1	0	1	0	1	0	0	0	0	2		1	0	1			1
MohalesHoek	Mpharane	1	0	2	1	1	99			25	1		1	2	3.1	0	1										0	0	0	1	0	0	0	0	0	0	0	0	3	5	1		0
MohalesHoek	Mpharane	1	0	1	1	1	99			30	0	4	1	2	3.5	0	1		1	1	3	2	1	1	1	1	1	0	0	1	0	1	0	1	0	0	1	0	1	5	1		1			1
MohalesHoek	Mpharane	1	0	1	1	1	99			26	0	4	1	2	3.1	0	1	6	0	0		1	1	1	1	1	1	0	0	1	0	0	0	1	0	0	0	0			0	0	0			1
MohalesHoek	Mpharane	1	0	2	1	1	99			29	1		1	2	2.7	0	1	6	1	1	3	2	1	1	1	1	1	0	0	1	0	0	0	1	0	0	0	0	3	4	1	0	1			1
MohalesHoek	Mpharane	2	1	1	1	1	1			34	1		1	2	2.4	0	1			1	3	2	1	1	1	1	1	0	0	1	0	0	0	0	1	0	0	0	4	1	1		1			1
MohalesHoek	Mpharane	2	1	1	1	0	2						1	2	2.8												1		1	0	1	0	0	0	0	0	0	0			0		0	8	2	0
MohalesHoek	Mpharane	1	0	1	1	1	99			31	0	4	1	2	2.5	0	1	12	1	1	3	1	4	4	1	1	1	0	0	1	0	1	0	1	0	0	0	0	2		0	1	1			1
MohalesHoek	Mpharane	1	0	2	1	1	99			30	0	4	1	2	3	0	1	7	1	1	3	2	4	4	1	1	1	0	0	1	0	1	0	1	0	0	0	0	2	4	0	1	1			1
MohalesHoek	Mpharane	1	0	1	1	1	99			19	0	4	1	2	2.4	0	1	12	0	0		1	1	1	1	0	1	0	0	1	0	0	0	1	0	0	0	0			0	1	0			1
MohalesHoek	Mpharane	1	0	1	1	1	99			19	1		1	2	2.5	0	1	2									0	0	0	1	0	0	0	0	0	0	0	1	1	5	1	0	0
MohalesHoek	Mpharane	1	0	2	0	1	99	2	54	31	1		1	1	1.9	0	0		1	1	3	2	4	4	0	1	1	0	0	1	0	0	0	1	0	0	0	0	1		0	0	1			1
MohalesHoek	Mpharane	1	0	2	0	1	99	2	54	34	0	4	1	2	2.6	0	1	12	1	1	3	2	1	1	1	1	1	0	0	1	0	0	0	1	0	0	0	0			1	1	1			1
MohalesHoek	Mpharane	1	0	2	0	1	99	2	62	33	0	4	1	2	3.7	0	1	6	1	1	3	1	1	1	1	1	1	0	0	1	0	0	0	1	0	0	0	0	2		1	0	1			1
MohalesHoek	Mpharane	1	0	1	0	1	99	2	20	36	0	4	1		2.4	0	1	16		1	3	1	1	1	1	1	1	0	0	1	0	1	0	1	0	0	0	0			1	1	1			1
MohalesHoek	Mpharane	1	0	2	0	1	99	2	65		1		1		2.8	0	1					4			0	0	1	0	0	1	0	0	0	1	0	0	0	0			1		0			0
MohalesHoek	Mpharane	1	0	2	1	1	99			38	1		1			0	1		1	1	3	1	88	3	1	1	1	0	0	1	0	0	0	1	0	0	0	0	2	5	0		1			1
MohalesHoek	Mpharane	1	0	1	1	1	99			25	1		1	1	2.9	0	1		1	1	3	2	1	1	1	1	1	0	0	1	0	0	0	1	0	0	0	0	3	2	1		1			1
MohalesHoek	Mpharane	1	0	1	0	1	99	2	48	27	1		1	2	2.8	0	1	1									0	0	0	1	0	0	0	1	0	0	0	0			1	0	0
MohalesHoek	Mpharane	1	0	2	1	1	99			25	1		1	2	3.4	0	1	2									0	0	0	1	0	1	0	0	0	0	0	0	2	4	1	0	0
MohalesHoek	Mpharane	1	0	2	0	1	99	2	30	25	1		1	2	3.7	0	1		1	1	3	2	1	1	1	1	1	0	0	1	0	1	0	1	0	0	0	0			1		1			1
MohalesHoek	Mpharane	1	0	2	1	1	99			27	0	4	1	2	3.05	0	1	10	0	0		1	1	1	1	0	1	0	0	1	0	0	0	1	0	0	0	0			1	1	1			1
MohalesHoek	Mpharane	1	0	2	1	1	99			26	0	4	1	2	2.4	0	1	6	1	1	3	1	1	1	1	1	1	0	0	1	0	0	0	1	0	0	0	0	2	3	0	0	1			1
MohalesHoek	Mpharane	1	0	1	1	1	99			31	1		1	2	3.6	0	1	1	1	1	3	2	1	1	1	1	1	0	0	1	0	0	0	1	0	0	0	0	3	1	1	0	1			1
MohalesHoek	Mpharane	1	0	1	1	1	99			22	1		1	2	3.1	0	1	8									0	0	0	1	0	0	0	1	0	0	0	0	2	5	1	1	0
MohalesHoek	Mpharane	1	0	2	1	1	99			33	0	4	1	2	3.3	0	1	6	1	1	3	1	1	1	1	1	1	0	0	1	0	1	0	0	0	0	0	0	3	3	0	0	1			1
Thaba-Tseka	Thaba-Tseka_HC	1	0	1	1	1	99			19	0	1	1	1	1	1	1	1									0	0	0	1	0	1	0	0	0	0	0	0			0	0	0
Thaba-Tseka	Thaba-Tseka_HC	1	0	1	1	1	99			29	0	1	1		3.6	0	1	6	0	0	4	3	1	1	0	0	1	0	0	1	0	0	0	1	0	0	0	0			0	0	0			1
Thaba-Tseka	Thaba-Tseka_HC	1	0	2	1	1	99			39	1		1	2	4	0	1										0	0	0	1	0	0	1	1	0	0	0	0	2	5	1		0
Thaba-Tseka	Thaba-Tseka_HC	1	0	2	1	1	99			21	1		1	2	3	0	1										0	0	0	1	0	1	0	0	0	0	0	0	1	5	1		0
Thaba-Tseka	Thaba-Tseka_HC	1	0	1	1	1	99			21	1		1	2	2.35	0	1										0	0	0	1	0	0	0	0	0	0	0	0	3	3	1		0
Thaba-Tseka	Thaba-Tseka_HC	1	0	2	1	1	99			20	1		1	2	3	0	0										0	0	0	1	0	0	0	1	0	0	0	0	2	3	0	0	0
Thaba-Tseka	Thaba-Tseka_HC	1	0	2	1	1	99			21	1		1	2	2.5	0	1	6									0	0	0	1	0	1	0	0	0	0	0	0	2	5	0	0	0
Thaba-Tseka	Thaba-Tseka_HC	1	0	1	1	1	99			19	1		1	2	3	0	0		1	1	1	1	1	1		1	1	0	0	1	0	1	0	1	0	0	0	0		5	1	0	1			1
Thaba-Tseka	Thaba-Tseka_HC	1	0	1	1	1	99			23	1		1	1	2.7	0	1	17									0	0	0	1	0	1	0	0	0	0	0	0	1	5	0	1	0
Thaba-Tseka	Thaba-Tseka_HC	1	0	2	0	1	99	2	53	25	1		1	2	3.4	0	1	6									0	0	0	1	0	0	0	1	0	0	0	0	1	5	1	0	0
Thaba-Tseka	Thaba-Tseka_HC	1	0	2	1	1	99			30	1		1	2	3.19	0	1										0	0	0	1	0	0	0	0	0	0	0	0	4	5	1		0
Thaba-Tseka	Thaba-Tseka_HC	1	0	1	1	1	99			24	1		1	2	2.9	0	1	1									0	0	0	1	0	0	0	0	0	0	0	0		3	1	0	0
Thaba-Tseka	Thaba-Tseka_HC	1	0	2	1	1	99			30	1		1	2	2.6	0	1	6	0			4	1	1	0	0	1	0	0	1	0	0	0	1	0	0	0	0	1		0	0	0			1
Thaba-Tseka	Thaba-Tseka_HC	1	0	1	1	1	99			31	1		1	2		0	1										0	0	0	1	0	0	0	0	0	0	0	0	1		0		0
Thaba-Tseka	Thaba-Tseka_HC	1	0	2	1	1	99			23	1		1	2	3.4	0	1	12	1	1	3	2	1	1	1	1	1	0	0	1	0	0	0	1	0	0	0	0	2	5	1	1	1			1
Thaba-Tseka	Thaba-Tseka_HC	1	0	2	1	1	99			23	1		1	2	2.77	1	1										0	0	0	1	0	0	0	0	0	0	0	0			1		0
Thaba-Tseka	Thaba-Tseka_HC	1	0	2	1	1	99			29	1		1	2	3.02	0	1										0	0	0	1	0	1	0	0	0	0	0	0	1		1		0
Thaba-Tseka	Thaba-Tseka_HC	1	0	1	1	1	99			29	1		1	2	2.9	0	1	18									0	0	0	1	0	0	0	0	0	0	0	0	2	4	1	1	0
Thaba-Tseka	Thaba-Tseka_HC	1	0	2	1	1	99			37	0	4	1	2	2.24	0	1		1	0		1	1	1	1	1	1	0	0	1	0	1	0	0	0	0	0	0	3	4	1		1			1
Thaba-Tseka	Thaba-Tseka_HC	1	0	2	1	1	99			40	1		1	1	2.7	0	1										0	0	0	1	0	0	0	1	0	0	0	0	3	1	1		0
Thaba-Tseka	Thaba-Tseka_HC	1	0	1	1	1	99			20	1		1	2	3.5	0	1										0	0	0	1	0	1	0	0	0	0	0	0	3	3	1		0
Thaba-Tseka	Thaba-Tseka_HC	1	0	1	1	1	99			25	1		1	2	3.7	0	1	12									0	0	0	1	0	1	0	1	0	0	0	0	2	4	1	1	0
Thaba-Tseka	Thaba-Tseka_HC	1	0	1	1	1	99			39	1		1	2	3	0	1										0	0	0	1	0	1	0	0	0	0	0	0	1	5	1		0
Thaba-Tseka	Thaba-Tseka_HC	1	0	1	0	1	99	2	69		87		1		2	0											8	0	0	1	0	0	0	0	0	0	0	0					0
Thaba-Tseka	Thaba-Tseka_HC	1	0	2	1	1	99			30	1		1	1	1.9	1	1										0	0	0	1	0	0	0	0	0	0	0	0			0		0
Thaba-Tseka	Thaba-Tseka_HC	1	0	1	1	1	99			25	1		1	2	3.8	0	1										1	0	0	1	0	0	0	0	0	0	0	0	2	5	0		0			0
Thaba-Tseka	Thaba-Tseka_HC	1	0	2	1	1	99			21	1		1	1	3.5	0	1	18									0	0	0	1	0	1	0	0	0	0	0	0	1	5	0	1	0
Thaba-Tseka	Thaba-Tseka_HC	1	0	2	1	1	99			20	1		1	2	3	0	1										0	0	0	1	0	0	0	0	0	0	0	0	3	3	1		0
Thaba-Tseka	Thaba-Tseka_HC	1	0	2	1	1	99			23	1		1	2	3.5	0	1	12									0	0	0	1	0	0	0	0	0	0	0	0			0	1	0
Thaba-Tseka	Thaba-Tseka_HC	1	0	1	1	1	99			36	1		1	2	2.5	0	1										0	0	0	1	0	0	0	0	0	0	0	0	2	5	0		0
Thaba-Tseka	Thaba-Tseka_HC	2	1	2	1	1	1			31	1		1	2	2.2	0	1		0	1	1	2	1	1	1	1	1	0	0	1	0	0	0	1	0	0	0	0	2	5	1		1			1
Thaba-Tseka	Thaba-Tseka_HC	2	1	2	1	1	2						1	2	2.5	0	1	7	0	1	1	2	1	1	1	1	1		0			0	0	0	0	0	0	0			0	1	1			1
Thaba-Tseka	Thaba-Tseka_HC	1	0	1	1	1	99			27	1		1	1	3.1	0	1		1	1	3	2	1	1	1	1	1	0	0	1	0	1	0	0	0	0	0	0	1	5	1		1			1
Thaba-Tseka	Thaba-Tseka_HC	1	0	2	1	1	99			23	1		1	2	3	0	1										0	0	0	1	0	0	0	0	0	0	0	0	1	5	0		0
Thaba-Tseka	Thaba-Tseka_HC	1	0	1	1	1	99			21	1		1	2	3	0	1	19									0	0	0	1	0	1	0	0	0	0	0	0	1	5	1	1	0
Thaba-Tseka	Thaba-Tseka_HC	1	0	2	1	1	99			24	1		1	1	3	0	1										0	0	0	1	0	0	0	0	0	0	0	0	3	3	0		0
Thaba-Tseka	Thaba-Tseka_HC	1	0	2	1	1	99			22	1		1	2	3	0	1	19									0	0	0	1	0	1	0	1	0	0	0	0	1	5	1	1	0
Thaba-Tseka	Thaba-Tseka_HC	1	0	1	1	1	99			26	1		1	2	3.2	0	1										0	0	0	1	0	1	0	0	0	0	0	0	4	1	0		0
Thaba-Tseka	Thaba-Tseka_HC	1	0	1	0	1	99	2	25	35	87		1		3.6	0	1										8		0			0	0	0	0	0	0	0			1		0
Thaba-Tseka	Thaba-Tseka_HC	1	0	2	1	1	99			24	1		1	2	2.9	0	1										0	0	0	1	0	1	0	0	0	0	0	0	3	3	1		0
Thaba-Tseka	Thaba-Tseka_HC	1	0	1	1	1	99			33	1		1	2	2.7	0	1	12	1	1	1	1	1	1	1	1	1	0	0	1	0	0	0	0	0	0	0	0	1	5	1	1	1			1
Thaba-Tseka	Thaba-Tseka_HC	1	0	1	1	1	99			21	1		1	2	2.6	0	1										0	0	0	1	0	0	0	0	0	0	0	0	3	3	1		0
Thaba-Tseka	Thaba-Tseka_HC	1	0	1	1	1	99			29	1		1	1	1.2	0	1										0	0	0	1	0	1	0	0	0	0	0	0	2	5	0		0
Thaba-Tseka	Thaba-Tseka_HC	1	0	1	1	1	99			21	1		1	2	3.56	0	1	14									0	0	0	1	0	1	0	0	0	0	0	0	1	5	1	1	0
Thaba-Tseka	Thaba-Tseka_HC	1	0	2	1	1	99			42	1		1	2	3.5	0	1	12	1	1	1	1	88	2	1	1	1	0	0	1	0	0	1	0	0	0	0	0	3	5	1	1	1			1
Thaba-Tseka	Thaba-Tseka_HC	1	0	1	1	1	99			22	1		1	2	3.3	0	1	17									0	0	0	1	0	0	0	0	0	0	0	0	2	5	1	1	0
Thaba-Tseka	Thaba-Tseka_HC	1	0	2	1	1	99			27	1		1	2	3.5	0	1										0	0	0	1	0	1	0	0	0	0	0	0	2	4	1		0
Thaba-Tseka	Thaba-Tseka_HC	1	0	1	1	1	99			22	1		1	2	3.5	0	1										0	0	0	1	0	0	0	0	0	0	0	0			1		0
Thaba-Tseka	Thaba-Tseka_HC	1	0	2	1	1	99			32	1		1	2	2.88	0	1	19									0	0	0	1	0	0	0	0	0	0	0	0	4	3	1	1	0
Thaba-Tseka	Thaba-Tseka_HC	1	0	2	0	1	99	2	57	22	87		1	2	3	0	1	17									8		0			0	0	0	0	0	0	0			1	1	0
Thaba-Tseka	Thaba-Tseka_HC	1	0	2	1	1	99			31	1		1	2	3.4	0	1										0	0	0	1	0	1	0	0	0	0	0	0	1	5	1		0
Thaba-Tseka	Thaba-Tseka_HC	1	0	1	0	1	99	2	62		87		1	2	3.2	0	1	18									8	0	0	1	0	0	0	0	0	0	0	0			1	1	0
Thaba-Tseka	Thaba-Tseka_HC	1	0	2	1	1	99			30	1		1	1	2	0	1	10	1	1	88	1	1	1	1	1	1	0	0	1	0	1	0	1	0	0	0	0	1	5	1	1	1			1
Thaba-Tseka	Thaba-Tseka_HC	1	0	2	1	1	99			25	1		1	2	2.7	0	1	10	1	1	1	1	1	1	1	1	1	0	0	1	0	1	0	1	0	0	0	0	3	4	1	1	1			1
Thaba-Tseka	Thaba-Tseka_HC	1	0	2	1	1	99			28	1		1	2	3	0	1										0	0	0	1	0	0	0	0	0	0	0	0	1	5	0		0
Thaba-Tseka	Thaba-Tseka_HC	1	0	1	1	1	99			30	1		1	2	3.3	0	1										0	0	0	1	0	1	0	0	0	0	0	0	2	5	0		0
Thaba-Tseka	Thaba-Tseka_HC	1	0	1	1	1	99			31	1		1	2	2.9	0	1										0	0	0	1	0	0	0	0	0	0	0	0	3	3	0		0
Thaba-Tseka	Thaba-Tseka_HC	1	0	1	1	1	99			30	1		1	2	3.29	0	1		0	1	3	2	1	1	1	1	1	0	0	1	0	1	0	1	0	0	0	0	2		1		1			1
Thaba-Tseka	Thaba-Tseka_HC	1	0	1	1	1	99			28	1		1	2	2.43	0	1	18									0	0	0	1	0	1	0	0	0	0	0	0	2	5	0	1	0
Thaba-Tseka	St James	1	0	2	1	1	99			22	1		1	2	3	0	1										0	0	0	1	0	1	0	0	0	0	0	0	2	5	1		0
Thaba-Tseka	St James	1	0	1	1	1	99			20	1		1	2	3.8	0	1	7									0	0	0	1	0	0	0	0	0	0	0	0	3	2	1	1	0
Thaba-Tseka	St James	1	0	1	0	1	99	2	44	22	87		1	2	3.6	0	1	13									8	0	0	1	0	0	0	0	0	0	0	0			1	1	0
Thaba-Tseka	St James	1	0	2	1	1	99			31	1		1	2	3.6	0	1	17	0	0		2	3	3	1	1	1	0	0	1	0	1	0	0	0	0	0	0		5	1	1	1			1
Thaba-Tseka	St James	1	0	1	1	1	99			25	1		1	2	2.9	0	1	23									0	0	0	1	0	0	0	0	0	0	0	0	3	4	1	1	0
Thaba-Tseka	St James	1	0	2	1	1	99			42	1		1	2	2.9	0	1										0	0	0	1	0	1	0	0	0	0	0	0			0		0
Thaba-Tseka	St James	1	0	1	1	1	99			18	1		1	2	2.6	0	1	18									0	0	0	1	0	0	0	0	0	0	0	0	3	2	1	1	0
Thaba-Tseka	St James	1	0	1	1	1	99			25	1		1	2	3	1	1	22									1	0	0	1	0	1	0	0	0	0	0	0	2	3	0	1	0			0
Thaba-Tseka	St James	1	0	2	1	1	99			29	0	4	1	2	2.53	0	1	6	1	1	3	1	1	1	1	1	1	0	0	1	0	0	0	1	0	0	0	0	1	5	1	0	1			1
Thaba-Tseka	St James	1	0	2	1	1	99			34	1		1	2	2.34	0	1	19									0	0	0	1	0	1	0	0	0	0	0	0	1		1	1	0
Thaba-Tseka	St James	1	0	2	1	1	99			36	1		1	2	2.59	0	1	12									0	0	0	1	0	1	0	0	0	0	0	0	2	3	1	1	0
Thaba-Tseka	St James	1	0	1	0	1	99	2	53	39	1		1	2	4.1	0	1	12									0	0	0	1	0	0	0	0	0	0	0	0			1	1	0
Thaba-Tseka	St James	1	0	2	0	1	99	2	53	27	1		1	2	3	0	1	6									0	0	0	1	0	0	0	0	0	0	0	0			1	0	0
Thaba-Tseka	St James	1	0	2	1	1	99			30	1		1	2	3.2	0	1	12									0	0	0	1	0	1	0	0	0	0	0	0	1	4	0	1	0
Thaba-Tseka	St James	1	0	2	1	1	99			28	1		1	2	2.8	0	1	16									0	0	0	1	0	1	0	0	0	0	0	0	1	4	1	1	0
Thaba-Tseka	St James	1	0	1	1	1	99			35	0	4	1	2	2.9	0	1	18	1	1	3	1	1	4	1	1	1	0	0	1	0	1	0	0	0	0	0	0	1	5	1	1	1			1
Thaba-Tseka	St James	1	0	2	1	1	99			35	1		1	2	2.8	0	1	14									0	0	0	1	0	1	0	0	0	0	0	0	2	3	1	1	0
Thaba-Tseka	St James	1	0	2	1	1	99			34	0	4	1	2	2.8	0	1	12	1	1	3	2	3	3	1	1	1	0	0	1	0	1	0	0	0	0	0	0	1	5	1	1	1			1
Thaba-Tseka	St James	1	0	1	1	1	99			32	1		1	2	3.05	0	1										0	0	0	1	0	1	0	0	0	0	0	0	3	2	1		0
Thaba-Tseka	St James	1	0	2	1	1	99			29	1		1	2	2.67	0	1	16									0	0	0	1	0	1	0	0	0	0	0	0	2		1	1	0
Thaba-Tseka	St James	1	0	1	1	1	99			28	1		1	2	2.98	1	1										0	0	0	1	0	1	0	0	0	0	0	0	3	3	1		0
Thaba-Tseka	St James	1	0	1	1	1	99			29	1		1	2	2.4	0	1	12	1	1	3	2	1	1	1	1	1	0	0	1	0	1	0	1	0	0	1	0	2		1	1	1			1
Thaba-Tseka	St James	1	0	1	1	1	99			29	1		1	2	2.9	0	1	24									0	0	0	1	0	1	1	0	0	0	0	0	3	5	0	1	0
Thaba-Tseka	St James	1	0	1	0	1	99	2	40	20	1		1	2	2.8	0	1	20									0	0	0	1	0	1	0	1	0	0	0	0	3		1	1	0
Thaba-Tseka	St James	1	0	1	1	1	99			30	1		1	2	3	0	1	18									0	0	0	1	0	1	0	0	0	0	0	0	3	5	1	1	0
Thaba-Tseka	St James	1	0	1	1	1	99			26	1		1	2	2.9	0	1	18									0	0	0	1	0	1	0	0	0	0	0	0	2	5	1	1	0
Thaba-Tseka	St James	1	0	2	1	1	99			25	1		1	2	3.5	0	1	12									0	0	0	1	0	1	0	0	0	0	0	0	2	5	1	1	0
Thaba-Tseka	St James	1	0	1	1	1	99			22	1		1	1	3	0	1	18									0	0	0	1	0	1	0	0	0	0	0	0	2	3	0	1	0
Thaba-Tseka	St James	1	0	2	1	1	99			21	1		1	2	3.5	0	1	24									0	0	0	1	0	1	0	0	0	0	0	0	3	4	1	1	0
Thaba-Tseka	St James	1	0	2	1	1	99			27	1		1	2	3.3	0	1	13									0	0	0	1	0	1	0	0	0	0	0	0	2	4	1	1	0
Thaba-Tseka	St James	1	0	2	0	1	99	2		28	87		1	2	2.8	0	0										8	0	0	1	0	0	0	0	0	0	0	0			1	0	0
Thaba-Tseka	St James	1	0	1	1	1	99			25	1		1	2	3.39	0	1	22									0	0	0	1	0	1	0	0	0	0	0	0	2		1	1	0
Thaba-Tseka	St James	1	0	1	1	1	99			29	1		1	1	2.44	0	1										0	0	0	1	0	1	0	0	0	0	0	0			0		0
Thaba-Tseka	St James	1	0	1	1	1	99			36	1		1	2	3.14	0	1	6	1	1	3	2	1	1	1	1	1	0	0	1	0	0	0	1	0	0	0	0	1		1	0	1			1
Thaba-Tseka	St James	1	0	1	1	0	99			37	1		0						1	1	3	2	1	1			0	0	1	0	1	1	0	0	0	0	0	0	4	5	1		0	0	0
Thaba-Tseka	St James	1	0	1	1	1	99			28	0	1	1	1	3.24	0	1	8	0	0		3	1	1	1	1	1	0	0	1	0	0	0	1	0	0	0	0			1	1	1			1
Thaba-Tseka	St James	1	0	1	1	1	99			31	1		1	2	2.6	0	1	9	1	1	3	2	1	1	1	1	1	0	0	1	0	1	0	0	0	0	0	0	2		1	1	1			1
Thaba-Tseka	St James	1	0	2	0	0	99	1	23	22	1		0						1	1	3	2					1		1	0	1	1	0	0	0	0	0	0	1		1		0	0	0	0
Thaba-Tseka	St James	1	0	2	0	0	99	1	23	23	0	1	1														8		1	0	1	0	0	0	0	0	0	0					0	0	0
Thaba-Tseka	St James	1	0	2	1	1	99			35	1		1	1	2.9	0	1										0	0	0	1	0	0	0	0	0	0	0	0	1	5	0		0
Thaba-Tseka	St James	1	0	1	1	1	99			32	1		1	1	2.4	0	1										0	0	0	1	0	0	0	0	1	0	0	0	2	4	0		0
Thaba-Tseka	St James	1	0	1	1	1	99			31	1		1	2	3.2	0	1	12									0	0	0	1	0	0	0	0	0	0	0	0	2	4	1	1	0
Thaba-Tseka	St James	1	0	2	1	1	99			35	1		1	2	3	0	1	17									0	0	0	1	0	0	0	0	0	0	0	0	1	5	0	1	0
Thaba-Tseka	St James	1	0	2	1	1	99			31	1		1	1	1.8	0	1		1	0		1			0	0	1	0	0	1	0	1	0	1	0	0	0	0	2	5	1		1			0
Thaba-Tseka	St James	1	0	2	1	1	99			26	1		1	2	2.9	0	1	6	1	1	1	1	1	1	1	1	1	0	0	1	0	1	0	1	0	0	0	0	2	3	1	0	1			1
Thaba-Tseka	St James	1	0	1	1	1	99			24	1		1	2	2.99	1	1										0	0	0	1	0	1	0	1	0	0	0	0	1	5	1		0
Thaba-Tseka	St James	1	0	2	1	1	99			22	1		1	2	2.73	0	1	14									0	0	0	1	0	1	0	0	0	0	0	0	2	5	1	1	0
Thaba-Tseka	St James	1	0	2	0	1	99	2	52	26	87		1	2	3	0	1	6									8	0	0	1	0	0	0	0	0	0	0	0	1	5	1	0	0
Thaba-Tseka	St James	2	0	1	1	0	99			48	1		1	2													0	0	1	0	1	1	0	0	0	0	0	0	2	5	0		0	8	2
Thaba-Tseka	St James	2	0	1	0	0	99	2	48	22	1		1	2	3	0	1										0	0	1	0	1	1	0	1	0	0	0	0	1		1		0	68	3
Thaba-Tseka	St James	1	0	1	1	1	99			35	1		1	2	3.4	0	1	3	1	1	3	1	2	2	1	1	1	0	0	1	0	1	0	0	0	0	1	0	3	5	1	0	1			1
Thaba-Tseka	St James	1	0	2	1	1	99			37	1		1	1	2.5	0	1										0	0	0	1	0	1	0	1	0	0	0	0	3	5	1		0
Thaba-Tseka	St James	1	0	1	1	1	99			24	1		1	2	2	0	1	11									0	0	0	1	0	0	0	0	0	0	0	0	1	5	1	1	0
Thaba-Tseka	St James	1	0	2	1	1	99			22	1		1	2	2.79	0	1	20									0	0	0	1	0	0	0	0	0	0	0	0	3	3	1	1	0
Thaba-Tseka	St James	1	0	1	1	1	99			28	1		1	2	2.5	0	1	12									0	0	0	1	0	1	0	0	0	0	0	0			0	1	0
Thaba-Tseka	St James	1	0	2	1	1	99			32	1		1	2	2.8	0	1	12	1	1	2	1	1	1	1	1	1	0	0	1	0	1	0	0	0	0	0	0	1	5	1	1	1			1
Thaba-Tseka	St James	1	0	1	1	1	99			20	1		1	2	2.9	0	1	12									0	0	0	1	0	1	0	1	0	0	0	0	2	4	1	1	0
Thaba-Tseka	St James	1	0	1	1	1	99			30	1		1	2	2.95	0	1	23									0	0	0	1	0	1	0	0	0	0	0	0	1	5	1	1	0
Thaba-Tseka	St James	1	0	1	1	1	99			23	1		1	2	2.7	0	1	8									1	0	0	1	0	0	0	1	0	0	0	0	1	5	1	1	0			0
Thaba-Tseka	St James	1	0	1	1	1	99			31	1		1	2	4.1	0	1	20									0	0	0	1	0	1	0	0	0	0	0	0	2	5	1	1	0
Thaba-Tseka	St James	1	0	2	0	1	99	2	40		87		1	2	3.02	0	1	12									8		0			0	0	0	0	0	0	0			1	1	0
Thaba-Tseka	St James	1	0	1	1	1	99			37	1		1	2	2.9	0	1	15	1	1	1	1	4	4	1	1	1	0	0	1	0	0	0	0	0	0	0	0	3	4	0	1	1			1
Thaba-Tseka	St James	1	0	1	1	1	99			27	0	1	1	2	3	0	1	17	0	0		3	1	1	0	0	1	1	0	0	1	1	0	0	0	0	0	0			0	1	0			1
Thaba-Tseka	St James	1	0	2	1	1	99			32	1		1	2	3.33	0	1	6	1	1		1	1	4	1	1	1	0	0	1	0	1	0	1	0	0	0	0	2	5	1	0	1			1
Thaba-Tseka	St James	1	0	1	1	1	99			20	1		1	2	3.73	0	1	19									0	0	0	1	0	0	0	0	0	0	0	0	1	5	1	1	0
Thaba-Tseka	St James	1	0	2	1	1	99			39	1		1	2	3.1	0	1										0	0	0	1	0	1	0	0	0	0	0	0	3	2	0		0
Thaba-Tseka	St James	1	0	1	0	1	99	2	53	21	1		1	2	3.25	0	1	9									0	0	0	1	0	0	0	0	0	0	0	0			1	1	0
Thaba-Tseka	St James	1	0	2	1	1	99			32	1		1	2	3.08	0	1	16									0	0	0	1	0	1	0	1	0	0	0	0	1	5	1	1	0
Thaba-Tseka	St James	1	0	1	0	1	99	2	59	30	87		1	2	3.21	0	1	9									8		0			0	0	0	0	0	0	0			1	1	0
Thaba-Tseka	St James	1	0	2	1	1	99			25	1		1	1	3.5	0	1	19									1	0	0	1	0	1	0	0	1	0	1	0	1	5	0	1	0			0
Thaba-Tseka	St James	1	0	1	1	1	99			21	1		1	1	3.18	0	1	19									0	0	0	1	0	1	0	0	0	0	0	0	1	4	1	1	0
Thaba-Tseka	St James	1	0	2	1	1	99			36	1		1	2	2.9	0	1	20									0	0	0	1	0	0	0	0	0	0	0	0	2	4	1	1	0
Thaba-Tseka	St James	1	0	1	1	1	99			18	1		1	2	3	0	1	20									0	0	0	1	0	1	0	0	0	0	0	0	3	3	1	1	0
Thaba-Tseka	Mt Matre	1	0	2	1	1	99			29	1		1	2	3.8	0	1		1	1		1	1	1	1	1	1	0	0	1	0	1	0	1	0	0	0	0	3	4	1		1			1
Thaba-Tseka	Mt Matre	1	0	2	1	1	99			21	1		1	2	2.9	0	1	24									0	0	0	1	0	1	0	0	0	0	0	0	2	4	1	1	0
Thaba-Tseka	St Theresa	1	0	1	1	1	99			19	1		1	2	3.18	0	1	15									0	0	0	1	0	0	0	0	0	0	0	0	2		1	1	0
Thaba-Tseka	Mt Matre	1	0	2	1	1	99			19	1		1	2		0	1										0	0	0	1	0	1	0	0	0	0	0	0	1	1	0		0
Thaba-Tseka	Mt Matre	1	0	2	0	1	99	2	42	21	87		1	2	3.5	0	0		1	1	3	2	1		0	0	1	0	0	1	0	0	0	1	0	0	0	0			1	0	1			0
Thaba-Tseka	Mt Matre	1	0	1	0	1	99	2	48	31	0	4	1	2	2.8	1	1	12		1	3	2	1	1	1	1	1	1	0	0	1	1	0	1	0	0	0	0			1	1	1			1
Thaba-Tseka	St James	1	0	1	1	1	99			21	1		1	2	3.4	0	1										1		0			1	0	0	0	0	0	0	2	4	1		0			0
Thaba-Tseka	Mt Matre	1	0	2	1	1	99			31	1		1	2	3.15	0	1										0	0	0	1	0	1	0	0	0	0	0	0	2	2	1		0
Thaba-Tseka	Mt Matre	1	0	2	1	1	99			26	1		1	2		0	1										0	0	0	1	0	1	0	0	0	0	0	0	2	3	0		0
Thaba-Tseka	Mt Matre	1	0	1	0	1	99	2	52	38	0	4	1	2	2.3	0	1	6	1	1	3	2	1		1	1	1	0	0	1	0	0	0	1	0	0	0	0	1	5	1	0	1			0
Thaba-Tseka	Mt Matre	1	0	2	1	1	99			22	1		1	2	3.1	0	1										0	0	0	1	0	1	0	0	0	0	0	0	2	3	1		0
Thaba-Tseka	Mt Matre	1	0	2	0	0	99	2	44	28	1		1			1	0		1	1	3	2	1		0	0	1		1	0	1	0	0	1	0	0	0	0	3	2	0	0	0	59	3	0
Thaba-Tseka	Mt Matre	1	0	1	0	1	99	2	46	21	1		1	2	2.6	0	1	6									0	0	0	1	0	0	0	1	0	0	0	0			1	0	0
Thaba-Tseka	Mt Matre	1	0	2	1	1	99			27	1		1	2		0	1										0	0	0	1	0	1	0	0	0	0	0	0	3	2	0		0
Thaba-Tseka	Mt Matre	1	0	1	1	1	99			20	1		1	2	3.2	0	1	18									0	0	0	1	0	1	0	0	0	0	0	0	1	5	1	1	0
Thaba-Tseka	Mt Matre	1	0	1	1	1	99			18	1		1	2		0	1	24									0	0	0	1	0	1	0	0	0	0	0	0	2	3	0	1	0
Thaba-Tseka	Mt Matre	1	0	1	0	1	99	2	58	28	0	4	1	2		0	1	14		1		1			1	1	1	0	0	1	0	0	0	1	0	0	0	0	1		0	1	0			0
Thaba-Tseka	Mt Matre	1	0	2	1	1	99			22	1		1	2		0	1	24									0	0	0	1	0	0	0	1	0	0	0	0			0	1	0
Thaba-Tseka	Mt Matre	1	0	2	1	1	99			43	1		1	2	2.8	0	1	5	1	1	3	1	4	4	1	1	1	0	0	1	0	1	0	0	0	0	0	0	1		1	0	1			1
Thaba-Tseka	Mt Matre	1	0	1	1	1	99			26	1		1	2	3.2	0	1	15									0	0	0	1	0	1	0	0	0	0	0	0	2		1	1	0
Thaba-Tseka	Mt Matre	1	0	2	1	1	99			23	1		1	2	3.3	0	1	24									0	0	0	1	0	0	0	0	0	0	0	0	1		1	1	0
Thaba-Tseka	Mt Matre	1	0	2	1	1	99			27	1		1	2	2.49	0	1	14									0	0	0	1	0	0	0	1	1	0	0	0	1	4	1	1	0
Thaba-Tseka	Mt Matre	1	0	2	1	1	99			35	1		1	2		0	1	9									0	0	0	1	0	1	0	0	0	0	0	0	4	5	0	1	0
Thaba-Tseka	Mt Matre	1	0	2	1	1	99			22	1		1	2	3.2	0	1										0	0	0	1	0	1	0	0	0	0	0	0	2	4	1		0
Thaba-Tseka	Mt Matre	1	0	1	1	1	99			39	1		1	2	3.2	0	1	12									1	0	0	1	0	1	0	0	0	0	0	0	2	5	1	1	0			0
Thaba-Tseka	Mohlanapeng	1	0	1	0	1	99	2	51	22	87		1	2	3	0	1	20									8	0	0	1	0	0	0	0	0	0	0	0	1		1	1	0
Thaba-Tseka	Mohlanapeng	1	0	1	0	1	99	2	32	25	87		1	2	3.31	0	1	22									0	0	0	1	0	0	0	0	0	0	0	0	2	5	1	1	0
Thaba-Tseka	Mohlanapeng	1	0	1	1	1	99			26	1		1	2	3.1	0	1										0	0	0	1	0	1	0	0	0	0	0	0	1	5	1		0
Thaba-Tseka	Mohlanapeng	1	0	1	1	1	99			21	1		1	2	2.9	0	1										0	0	0	1	0	0	1	1	0	0	0	0	2		1		0
Thaba-Tseka	Mohlanapeng	1	0	2	0	1	99	2	21	34	1		1	2	2.9	0	1										1	0	0	1	0	0	0	0	0	0	0	0			1		0			0
Thaba-Tseka	Mohlanapeng	1	0	2	1	1	99			32	1		1	2	3.4	0	1	18									0	0	0	1	0	0	0	0	0	0	0	0	2	5	1	1	0
Thaba-Tseka	Mohlanapeng	1	0	2	1	1	99			45	1		1	2	2.2	0	1										0	0	0	1	0	0	0	0	0	0	0	0	2	4	1		0
Thaba-Tseka	Mohlanapeng	1	0	1	1	1	99			24	1		1	2	2.7	0	1	14									0	0	0	1	0	0	0	1	0	0	0	0	2	4	1	1	0
Thaba-Tseka	Mohlanapeng	1	0	2	1	1	99			22	1		1	2	2.9	0	1	2	1	1	3	2	1	1	1	1	1	0	0	1	0	1	0	0	0	0	0	0	3	3	1	0	0			1
Thaba-Tseka	Mohlanapeng	1	0	2	1	1	99			26	1		1	2	2.9	0	1	12									0	0	0	1	0	1	0	0	0	0	0	0	1	5	1	1	0
Thaba-Tseka	Mohlanapeng	1	0	1	1	1	99			22	1		1	2	3	0	1	16									0	0	0	1	0	1	0	0	0	0	0	0	3	3	1	1	0
Thaba-Tseka	Mohlanapeng	1	0	1	0	0	99	2	55	30	1		1	2	2.6	1	0			1	3	2			0	1	1		1	0	1	0	0	1	0	0	0	0	3	2	0	0	0	74	3	0
Thaba-Tseka	Mohlanapeng	1	0	2	1	1	99			30	0	4	1	2	2.9	0	1	18	1	1	3	1	1	1	1	1	1	0	0	1	0	1	0	1	0	0	0	0	3	3	1	1	1			1
Thaba-Tseka	Mohlanapeng	1	0	1	1	1	99			32	1		1	2	2.9	0	1	18									0	0	0	1	0	1	0	0	0	0	0	0	1	4	1	1	0
Thaba-Tseka	Mohlanapeng	1	0	1	1	1	99			34	1		1	2	3	0	0			1	3	2			1	1	1	0	0	1	0	1	0	0	0	0	0	0	2	4	1	0	1			0
Thaba-Tseka	Mohlanapeng	1	0	1	1	1	99			27	1		1	2	3.2	0	1	6	1	1	3	2	1	1	1	1	1	0	0	1	0	1	0	0	0	0	0	0	2	5	1	0	1			1
Thaba-Tseka	Mohlanapeng	1	0	1	0	1	99	2	59	36	1		1	2	3.2	0	1	6									0	0	0	1	0	1	0	0	0	0	0	0			1	0	0
Thaba-Tseka	Mohlanapeng	1	0	2	1	1	99			31	1		1	2	3.9	1	1	14	1	1	3	2	1	1	0	1	1	1	0	0	1	1	0	0	0	0	0	0	3	2	1	1	1			1
Thaba-Tseka	Mohlanapeng	1	0	1	1	1	99			24	1		1	2	3.75	0	1	12	1	1	3	3	1	1	1	1	1	0	0	1	0	1	0	1	1	0	0	0	2		1	1	1			1
Thaba-Tseka	Mohlanapeng	1	0	1	1	1	99			38	1		1	2	3.1	0	1										0	0	0	1	0	0	0	0	0	0	0	0	1		0		0
Thaba-Tseka	Mohlanapeng	1	0	2	1	0	99			23	1		1	2	2	0	1	3	1	1	3	1	1	1	1	1	1		1	0	1	0	0	1	0	0	1	0	3		0	0	1	376	3	1
Thaba-Tseka	Mohlanapeng	1	0	2	1	1	99			25	1		1	2	2	0	1		1	1	3	2	1	1	1	1	1	0	0	1	0	1	0	0	0	0	0	0	1		1		1			1
Thaba-Tseka	Mohlanapeng	1	0	1	1	1	99			40	1		1	2	3.5	0	1	6	0	1	3	1	2	1	1	1	1	0	0	1	0	0	1	1	0	0	0	0	1	5	0	0	1			1
Thaba-Tseka	Mohlanapeng	1	0	1	0	1	99	2	62	29	1		1	2	3.4	0	1	4		0					1	0	1	0	0	1	0	0	0	0	0	0	0	0	3	3	0	0	0			0
Thaba-Tseka	Mohlanapeng	1	0	1	1	1	99			24	1		1		2.2	0	0		1	1	3	2	1	1			1	0	0	1	0	0	0	1	0	0	0	0	3		1	0	0			1
Thaba-Tseka	Mohlanapeng	1	0	2	0	1	99	2	62	20	1		1	1	2.7	0	1	12									0	0	0	1	0	0	0	0	0	0	0	0	2	5	1	1	0
Thaba-Tseka	Mohlanapeng	1	0	1	1	1	99			41	1		1	2	2.5	0	1	2									0	0	0	1	0	1	0	0	0	0	0	0	3		0	0	0
Thaba-Tseka	Mohlanapeng	1	0	1	0	1	99	2	60	28	1		1	2	3.19	0	1					1			1	1	1	0	0	1	0	0	0	1	0	0	0	0	1		1		1			0
Thaba-Tseka	Mohlanapeng	1	0	1	0	1	99	2	51	27	1		1	2		0	1										1	0	0	1	0	1	0	1	0	0	0	0			0		0			0
Thaba-Tseka	Mohlanapeng	1	0	1	0	1	99	2	57	31	1		1	2	3.7	0	1	13									0	0	0	1	0	1	0	1	0	0	0	0			1	1	0
Thaba-Tseka	Mohlanapeng	1	0	1	1	1	99			41	1		1	1	3.5	0	1										0	0	0	1	0	1	0	0	0	0	1	0	1	5	0		0
Thaba-Tseka	Mohlanapeng	1	0	1	1	1	99			40	1		1	2	2.37	0	1	12	1	1	2	2			1	1	1	0	0	1	0	0	0	0	0	0	0	0	2	5	0	1	1			0
Thaba-Tseka	Mohlanapeng	1	0	1	1	1	99			33	0	1	1	2		0	1										0	0	0	1	0	0	0	0	0	0	0	0			0		0
Thaba-Tseka	Mohlanapeng	1	0	2	1	1	99			21	1		1	2	2.7	0	1	18									0	0	0	1	0	0	0	1	0	0	0	0	1	2	1	1	0
Thaba-Tseka	Mohlanapeng	1	0	2	0	1	99	2	54	17	87		1	2	3.7	0	1	10									0	0	0	1	0	0	0	0	0	0	0	0			1	1	0
Thaba-Tseka	Mohlanapeng	1	0	2	1	1	99			40	1		1	2	3.01	0	1										0	0	0	1	0	0	0	0	0	0	0	0	1	4	0		0
Thaba-Tseka	St Theresa	1	0	2	0	1	99	2	52	22	87		1	2	2.75	0	1	22									0	0	0	1	0	0	0	1	0	0	0	0	1	5	1	1	0
Thaba-Tseka	St Theresa	1	0	1	1	1	99			23	1		1	1	2.5	0	1										0	0	0	1	0	0	0	0	0	0	0	0	1	5	1		0
Thaba-Tseka	St Theresa	1	0	2	1	1	99			29	1		1	2	3.36	0	1	2									0	0	0	1	0	1	0	0	0	0	0	0	1	5	1	0	0
Thaba-Tseka	St Theresa	1	0	1	1	0	99			35	0	4	1	2					1	1	2	1	3	3	0	1	1		1	0	1	1	0	0	0	0	0	0	1	5	1		0	1	1	1
Thaba-Tseka	St Theresa	1	0	2	1	1	99			26	1		1	2	3	0	1	18									0	0	0	1	0	0	0	1	0	0	0	0	1	4	1	1	0
Thaba-Tseka	St Theresa	1	0	1	1	1	99			31	1		1	2	3	0	1										0	0	0	1	0	1	0	0	0	0	0	0	1	5	1		0
Thaba-Tseka	St Theresa	1	0	1	1	1	99			39	1		1	2	3.4	0	1	18									0	0	0	1	0	1	0	0	0	0	0	0	2	3	1	1	0
Thaba-Tseka	St Theresa	1	0	1	1	1	99			31	1		1	2	3	0	1	12	1	1	3	2	1	1	1	1	1	0	0	1	0	1	0	0	0	0	0	0	1	2	1	1	1			1
Thaba-Tseka	St Theresa	1	0	1	1	1	99			29	1		1	2		0	1		1	1	3	2	1		0	0	1	0	0	1	0	0	0	1	0	0	0	0	1	3	0		0			0
Thaba-Tseka	St Theresa	1	0	2	1	1	99			20	1		1	2		0	1	24									0	0	0	1	0	1	0	0	0	0	0	0	2	3	0	1	0
Thaba-Tseka	St Theresa	1	0	2	1	1	99			30	1		1	2	3.8	0	1	18									0	0	0	1	0	1	0	0	0	0	0	0	1	5	1	1	0
Thaba-Tseka	St Theresa	1	0	1	1	1	99			23	1		1	2	3.4	0	1	18									0	0	0	1	0	1	0	0	0	0	0	0	2	3	1	1	0
Thaba-Tseka	St Theresa	1	0	1	0	0	99	2	57	27	87		1	2		0	0										8		1	0	1	0	0	0	0	0	0	0	3	1	0	0	0	1	1
Thaba-Tseka	St Theresa	1	0	2	0	1	99	2	44	19	1		1	2	2.9	0	0										0	0	0	1	0	0	0	0	0	0	0	0			1	0	0
Thaba-Tseka	St Theresa	1	0	2	1	1	99			32	0	4	1	2	2.8	0	1		1	1	3	2	2	2	0	0	1	1	0	0	1	0	0	0	0	0	0	0	1		1		1			1
Thaba-Tseka	St Theresa	1	0	1	1	1	99			36	1		1	2	3.3	0	1	3	1	1	3	2	1	1	1	1	1	1	0	0	1	1	0	0	0	0	0	0	1	5	1	0	1			1
Thaba-Tseka	St Theresa	1	0	2	1	1	99			19	1		1	2	2.7	0	1	16									0	0	0	1	0	1	0	0	0	0	0	0	3	1	0	1	0
Thaba-Tseka	St Theresa	1	0	2	1	1	99			33	0	4	1	2	2.9	0	1	6	1	1	3	2	2	2	1	1	1	0	0	1	0	1	0	0	0	0	0	0	2	3	1	0	1			1
Thaba-Tseka	St Theresa	1	0	1	1	1	99			36	1		1	2		0	1										0	0	0	1	0	1	0	0	0	0	0	0			0		0
Thaba-Tseka	St Theresa	1	0	2	1	1	99			21	1		1			1	0		1	1	3	2	1	1	0	0	1	0	0	1	0	0	0	1	0	0	0	0	1	2	0	0	0			1
Thaba-Tseka	St Theresa	1	0	2	1	1	99			31	1		1	2		0	1										0	0	0	1	0	1	0	0	0	0	0	0	3	1	0		0
Thaba-Tseka	St Theresa	1	0	2	1	1	99			31	1		1	2		1	0		1	1	3	2	4	4	0	0	1	0	0	1	0	1	0	0	0	0	0	0	1	3	0	0	0			1
Thaba-Tseka	St Theresa	1	0	2	1	1	99			26	0	4	1	2	3.7	0	1	9	1	1	3	2	2	2	1	1	1	0	0	1	0	1	0	1	0	0	0	0	1	4	1	1	1			1
Thaba-Tseka	St Theresa	1	0	2	1	1	99			32	1		1	2	3.2	0	1	24									0	0	0	1	0	1	0	0	0	0	0	0	1	5	1	1	0
Thaba-Tseka	St Theresa	1	0	2	0	1	99	2	56	39	1		1	2		0	0										0	0	0	1	0	1	0	1	0	0	0	0			1	0	0
Thaba-Tseka	St Theresa	1	0	1	1	1	99			34	1		1	2	3.25	0	1	23									0	0	0	1	0	1	0	0	0	0	0	0	2	5	1	1	0
Thaba-Tseka	St Theresa	1	0	1	1	1	99			31	1		1	2		0	1	24									0	0	0	1	0	1	0	0	0	0	0	0	1		0	1	0
Thaba-Tseka	St Theresa	1	0	1	1	1	99			21	1		1	2	2.8	0	1	23									0	0	0	1	0	0	0	1	0	0	0	0	2		1	1	0
Thaba-Tseka	St Theresa	1	0	1	1	1	99			23	1		1	2	3.9	0	1	20									0	0	0	1	0	1	0	1	0	0	0	0			1	1	0
Thaba-Tseka	St Theresa	1	0	2	1	1	99			29	0	4	1	2	2.82	0	1	20	1	1	3	1	1	1	1	1	1	0	0	1	0	1	0	1	0	0	0	0	2		1	1	1			1
Thaba-Tseka	St Theresa	1	0	1	1	1	99			31	1		1	2	4.2	0	1	16									0	0	0	1	0	1	0	0	0	0	1	0	1		1	1	0
Thaba-Tseka	St Theresa	1	0	2	1	1	99			23	1		1	2	2.7	0	1	12									0	0	0	1	0	1	0	0	0	0	0	0	2		1	1	0
Thaba-Tseka	St Theresa	1	0	2	1	1	99			25	1		1	2	2.75	0	1	3									0	0	0	1	0	1	0	0	0	0	0	0	1		0	0	0
Thaba-Tseka	St Theresa	1	0	2	0	0	99	2	62	30	87		1	2			1	3									0	0	1	0	1	0	0	0	0	0	0	0			1	0	0	212	3
Thaba-Tseka	St Theresa	1	0	1	1	1	99			35	1		1	1	2.7	0	1	20									0	0	0	1	0	1	0	0	0	0	0	0	2		0	1	0
Thaba-Tseka	St Theresa	1	0	2	1	1	99			24	1		1	2	3.4	0	1	12									0	0	0	1	0	0	0	1	1	0	0	0	1		1	1	0
Thaba-Tseka	St Theresa	2	0	2	0	1	99	2	53	29	87		1	2	3.7	0	1										8	0	0	1	0	0	0	0	0	0	0	0					0
Thaba-Tseka	St Theresa	2	0	1	0	1	99	2	53		87		1	2		0	1										8	0	0	1	0	0	0	0	0	0	0	0			0		0
Thaba-Tseka	St Theresa	1	0	2	1	1	99			28	1		1	2	2.7	0	1	18									0	0	0	1	0	1	0	1	0	0	0	0	4		1	1	0
Thaba-Tseka	St Theresa	1	0	2	1	1	99			27	1		1														0	0	0	1	0	1	0	0	0	0	0	0	1		1		0
Thaba-Tseka	St Theresa	1	0	1	1	1	99			32	1		1	2	3	0	1	16									0	0	0	1	0	1	0	1	0	0	0	0	3		0	1	0
Thaba-Tseka	St Theresa	1	0	1	1	1	99			33	1		1	2	4.2	0	1	14									0	0	0	1	0	1	0	1	0	0	0	0	2		1	1	0
Thaba-Tseka	St Theresa	1	0	1	1	1	99			20	1		1	2	3.6	0	1										0	0	0	1	0	1	0	0	0	0	0	0	1		1		0
Thaba-Tseka	St Theresa	1	0	1	1	0	99			23	1		1	2	2.7	0	1										0	0	1	0	1	1	0	1	0	0	0	0	1		0		0	49	3
Thaba-Tseka	St Theresa	1	0	1	1	1	99			44	1		1	2		0	1	16									0	0	0	1	0	1	0	1	0	0	0	0			0	1	0
Thaba-Tseka	St Theresa	1	0	1	1	1	99			36	0	4	1	2		0	1	18	1			1	3	3	1	1	1	0	0	1	0	1	1	1	0	0	0	0	2		0	1	1			1
Thaba-Tseka	St Theresa	1	0	1	1	0	99			21	1		0														0	0	1	0	1	1	0	0	0	0	0	0	1		0		0	284	3
Thaba-Tseka	St Theresa	1	0	2	0	1	99	2	63	36	1		1	2	3.1	0	1	16									0	0	0	1	0	0	0	0	0	0	0	0			1	1	0
Thaba-Tseka	St Theresa	1	0	2	0	1	99	2	42		87		1	2	3.48	0	1	17									8		0			0	0	0	0	0	0	0			1	1	0
Thaba-Tseka	St Theresa	1	0	2	1	1	99			20	1		1	1	3	0	1	18									0	0	0	1	0	1	0	0	0	0	0	0	1	4	1	1	0
Thaba-Tseka	St Theresa	1	0	2	1	1	99			30	1		1	2	3.5	0	1	20									0	0	0	1	0	1	0	0	0	0	0	0	2	4	1	1	0
Thaba-Tseka	St Theresa	1	0	2	0	1	99	2	70		87		1	2	2.7	0	1										8		0			0	0	0	0	0	0	0			1		0
Thaba-Tseka	St Theresa	1	0	1	0	1	99	2	67	23	87		1	2		0	1	18									8	0	0	1	0	0	0	0	0	0	0	0			1	1	0
Thaba-Tseka	St Theresa	1	0	2	1	1	99			20	1		1	2	3	0	1	18									0	0	0	1	0	0	0	0	0	0	0	0	2	5	1	1	0
Thaba-Tseka	St Theresa	1	0	2	0	1	99	2	45	22	1		1	2	2.9	0	1	12									0	0	0	1	0	0	0	0	0	0	0	0			1	1	0
Thaba-Tseka	St Theresa	2	1	1	1	1	1			23	1		1	2	3.2	0	1	14									0	0	0	1	0	0	0	1	0	0	0	0	3	5	1	1	0
Thaba-Tseka	St Theresa	2	1	2	1	1	2						1	2	2.9	0	1	15									0	0	0	1	0	0	0	0	0	0	0	0			0	1	0
Thaba-Tseka	St Theresa	1	0	2	1	1	99			26	1		1	2	2.5	0	1	18	0	0		3	1	1	1	1	1	1	0	0	1	1	0	1	0	0	0	0	2	5	1	1	0			1
Thaba-Tseka	St Theresa	1	0	1	1	0	99			36	1		1	1		0	0		1	1		3	1	1			1		1	0	1	0	0	0	0	0	0	0	1	5	0	0	0	361	3	1
Thaba-Tseka	St Theresa	1	0	2	1	1	99			24	1		1	2	2.9	0	1	12									0	0	0	1	0	1	0	0	0	0	0	0	1		1	1	0
Thaba-Tseka	St Theresa	1	0	1	1	1	99			32	1		1	2	3.6	0	1	16	1	1	1	1	1	1	1	1	1	0	0	1	0	1	0	0	0	0	1	0	1	5	1	1	1			1
Thaba-Tseka	St Theresa	1	0	1	1	1	99			24	1		1	2	3.2	0	1										0	0	0	1	0	1	0	0	0	0	0	0	2	4	1		0
Thaba-Tseka	St Theresa	1	0	2	1	1	99			40	1		1	2		0	1										0	0	0	1	0	0	0	0	0	0	0	0	2		0		0
Thaba-Tseka	St Theresa	1	0	2	1	1	99			22	1		1	2	2.98	0	1										0	0	0	1	0	1	0	0	0	0	0	0	2		0		0
Thaba-Tseka	St Theresa	1	0	2	1	1	99			24	1		1	2		0	1	24									0	0	0	1	0	1	0	0	0	0	0	0			0	1	0
Thaba-Tseka	St Theresa	1	0	2	1	1	99			42	1		1	2		0	1		1			4			0	0	0	0	0	1	0	1	0	1	0	0	0	0			0		0
Thaba-Tseka	St Theresa	1	0	1	1	1	99			23	1		1	1	2.32	0	1		1	1	3	1	1	1	1	1	1	0	0	1	0	1	0	0	0	0	0	0	2		1		1			1
Thaba-Tseka	St Theresa	1	0	2	1	1	99			31	1		1	2	2.5	0	1										0	0	0	1	0	1	0	0	0	0	0	0		2	1		0
Thaba-Tseka	St Theresa	1	0	2	1	1	99			24	1		1	2	3.65	0	1	24									0	0	0	1	0	1	0	0	0	0	0	0	2	3	1	1	0

## Sheet: variable labels
variablenametype	value label	variable label
studyid		Study ID
interview_date		Interview_Date
district		District
catchment		Catchment
q1		Number of children in household 18-24 months old
q2ai	twinlab	Is child a twin
q2aii	gender	Child gender
q2aiii	mumlab	Is respondent mother or caregiver
q2avi	status	Is the child still alive or dead
q2b		Number of twin child
q3	gender	Caregiver gender
q6		Caregiver age (yrs)
q11_yr		Mother age (yrs)
q20	ynlab	Mother tested for HIV during pregnancy with child
q21		Reason for not testing for HIV
q52	status	Child born alive or dead
q53	q53lab	Timing of child birth
q55_weight		Birth weight
q72	ynlab	Mother told child had a growth problem
q74	ynlab	Child ever breastfed
q77_age		Age child stopped breastfeeding (months)
q90	ynlab	Mother had a CD4 test done during pregnancy
q92	ynlab	Received PMTCT drugs during pregnacy
q94	q94lab	PMTCT drugs received during pregnancy
q96	q96lab	Time started taking ART
q98	regimen	ART regimen taken during pregnancy with child
q99	regimen	Current ART regimen
q106	ynlab	Child given cotrimoxazole
q114	ynlab	ART throughout Breast Feeding
mumhivstatus	hivlab	Mother's HIV status
infhivstatus	inflab	Infant HIV Infection
death	dlab	Infant Mortality
outcome	outlab	Infant HIV Free Survival
failure	failab	Infant HIV free survival
q271	ynlab	HIV disclosure to partner/spouse
q272	ynlab	HIV disclosure to children
q273	ynlab	HIV disclosure to other family members
q274	ynlab	HIV disclosure to friend/neighbor
q275	ynlab	HIV disclosure to religious leader
q276	ynlab	HIV disclosure to support group
q2788	ynlab	HIV disclosure to other
gestage	gestage	Gestational age at first ANC (weeks)
ancvisits	ancvisits	Number of ANC visits during pregnancy
facdeliv	ynlab	Child delivered in health facility
bf6mon	ynlab	Breastfed for more than 6 months
nvpsyrup	ynlab	Child given NVP syrup
deathage		Number of days between child birth and death
deathagegrp	dg	Child age group at death
onart	ynlab	Currently taking ART

## Sheet: value labels
Label: values	Value label
status:
0	Dead
1	Alive
gender:
1	Male
2	Female
regimen:
1	TDF+3TC+EFV
2	TDF+3TC+NVP
3	AZT+3TC+EFV
4	AZT+3TC+NVP
88	Other
pmlab:
1	Not attend ANC
2	Not offered
3	Refused
4	Negative at time
5	Already on ART
88	Other
dg:
0	Day 0
1	Within 24hrs
2	Within 28 days
3	After 28 days
q64lab:
0	Never received
1	Yes
2	Received after birth
q26lab:
0	No
1	Yes
2	No
q114lab:
0	No
1	Yes
q102lab:
0	No
1	Yes, given by health worker
2	Yes, given by mother
3	Yes, given by CHW
4	Yes, given by someonelse
q100lab:
1	Continued ART regimen
2	AZT
3	NVP
4	Combivir
5	None
q96lab:
1	Before pregnancy with child
2	During pregnancy with child
3	During breastfeeding of child
4	Not on ART / After breastfeeding
q94lab:
1	AZT
2	AZT, then ART for life
3	ART for life
88	Other
q53lab:
1	Pre-term
2	On time
3	Post-term
ancvisits:
1	1
2	2
3	3
4	4
5	5+
trilab:
0	2+ trimester
1	First trimester
gestage:
1	<13
2	13-20
3	21-30
4	31-40+
cplab:
1	Yes
2	No
87	Dont know
preglab:
0	Single delivery
1	More than one delivery
maritlab:
0	Married/Co-habit
1	Single
edulab:
0	Primary or less
1	Secondary and over
agegrp2:
0	<25
1	25-34
2	35+
ynlab:
0	No
1	Yes
mumlab:
0	Caregiver
1	Mother
hivlab:
0	Negative
1	Positive
8	Unknown
inflab:
0	Not infected
1	Infected
outlab:
0	Infected/Dead
1	Alive & Neg
dlab:
0	Alive
1	Dead
twinlab:
0	Singleton
1	Twin
failab:
0	Alive & Neg
1	Infected/Dead
